# Supplementary material for: Comparative Transcriptome Profiling Unfolds a Complex Defense and Secondary Metabolite Networks Imparting Corynespora cassiicola Resistance in Soybean (Glycine max (L.) Merrill)
Source: Int J Mol Sci. 2023 Jun 23;24(13):10563. doi: 10.3390/ijms241310563 (PMC10341752; doi:10.3390/ijms241310563)
Supplement: Supplementary file 1 [file ijms-24-10563-s001.zip]

Archive with 4 entries (4 files):
- supplementary figure S1.xlsx
- supplementary table S1.xlsx
- supplementary table S2.xlsx
- supplementary table S3.xlsx
