# Supplementary material for: Comparative Transcriptome Profiling Unfolds a Complex Defense and Secondary Metabolite Networks Imparting Corynespora cassiicola Resistance in Soybean (Glycine max (L.) Merrill)
Source: Int J Mol Sci. 2023 Jun 23;24(13):10563. doi: 10.3390/ijms241310563 (PMC10341752; doi:10.3390/ijms241310563)
Supplement: Supplementary file 1 [file ijms-24-10563-s001.zip › supplementary table S1.xlsx]

## Sheet: Table S1
Upregulated DEGs in after C. cassiicola infection common in all genotypes
Biological process
Pathway (GO term #)	Enrichment FDR	nGenes	Pathway Genes	Fold Enrichment
Secondary metabolic proc. (GO:0019748)	2.03e-23	41	232	8.79639
RNA modification (GO:0009451)	3.07e-23	65	657	4.92444
S-glycoside metabolic proc. (GO:0016143)	9.86e-20	23	70	16.3545
Glycosinolate metabolic proc. (GO:0019757)	9.86e-20	23	70	16.3545
Glucosinolate metabolic proc. (GO:0019760)	9.86e-20	23	70	16.3545
Recognition of pollen (GO:0048544)	2.66e-12	24	161	7.41983
Cell recognition (GO:0008037)	2.66e-12	24	161	7.41983
Pollination (GO:0009856)	2.66e-12	26	193	6.7054
Multi-multicellular organism proc. (GO:0044706)	2.66e-12	26	193	6.7054
Pollen-pistil interaction (GO:0009875)	4.17e-12	24	165	7.23996
Glycosyl compound metabolic proc. (GO:1901657)	1.26e-11	24	174	6.86548
Indole glucosinolate metabolic proc. (GO:0042343)	7.4e-11	12	33	18.0999
Multi-organism proc. (GO:0051704)	1.58e-10	27	252	5.333
S-glycoside catabolic proc. (GO:0016145)	6.79e-10	11	31	17.662
Glycosinolate catabolic proc. (GO:0019759)	6.79e-10	11	31	17.662
Glucosinolate catabolic proc. (GO:0019762)	6.79e-10	11	31	17.662
Response to biotic stimulus (GO:0009607)	3.92e-09	33	428	3.83777
Polyketide metabolic proc. (GO:0030638)	1.56e-08	9	23	19.4771
Polyketide biosynthetic proc. (GO:0030639)	1.56e-08	9	23	19.4771
Sulfur compound metabolic proc. (GO:0006790)	2.73e-08	36	541	3.31218
Flavonoid biosynthetic proc. (GO:0009813)	3.48e-08	12	55	10.8599
Flavonoid metabolic proc. (GO:0009812)	4.15e-08	12	56	10.666
Sulfur compound catabolic proc. (GO:0044273)	4.38e-08	11	45	12.1672
Indole-containing compound metabolic proc. (GO:0042430)	7.24e-08	13	72	8.9871
Reg. of protein serine/threonine phosphatase activity (GO:0080163)	1.35e-07	11	50	10.9504
Secondary metabolite biosynthetic proc. (GO:0044550)	1.42e-07	14	91	7.65765
Defense response (GO:0006952)	2.03e-06	41	796	2.56377
Neg. reg. of phosphoprotein phosphatase activity (GO:0032515)	2.05e-06	11	65	8.42341
Neg. reg. of protein dephosphorylation (GO:0035308)	2.05e-06	11	65	8.42341
Response to salt stress (GO:0009651)	1.6e-05	15	154	4.84819
Carbohydrate derivative catabolic proc. (GO:1901136)	5.6e-05	13	129	5.01606
Neg. reg. of phosphorus metabolic proc. (GO:0010563)	7.37e-05	11	94	5.8247
Thiamine biosynthetic proc. (GO:0009228)	8.52e-05	6	22	13.5749
Thiamine metabolic proc. (GO:0006772)	0.000144788	6	24	12.4437
Response to external biotic stimulus (GO:0043207)	0.000152991	22	368	2.97566
Response to other organism (GO:0051707)	0.000152991	22	368	2.97566
Thiamine-containing compound metabolic proc. (GO:0042723)	0.000170243	6	25	11.9459
Primary alcohol biosynthetic proc. (GO:0034309)	0.000212716	6	26	11.4865
Biological proc. involved in interspecies interaction between organisms (GO:0044419)	0.00024999	22	382	2.86661
Response to external stimulus (GO:0009605)	0.000279029	29	595	2.42599
Defense response to other organism (GO:0098542)	0.000432455	20	340	2.92792
Immune system proc. (GO:0002376)	0.000432842	20	341	2.91934
Immune response (GO:0006955)	0.000432842	20	341	2.91934
Rhythmic proc. (GO:0048511)	0.000434706	9	77	5.81782
Abscisic acid-activated signaling pathway (GO:0009738)	0.000743163	12	146	4.09107
Cellular response to abscisic acid stimulus (GO:0071215)	0.00091504	12	150	3.98198
Cellular response to alcohol (GO:0097306)	0.00091504	12	150	3.98198
Reg. of protein dephosphorylation (GO:0035304)	0.00115268	11	131	4.17956
Neg. reg. of hydrolase activity (GO:0051346)	0.00168465	12	161	3.70992
Water-soluble vitamin biosynthetic proc. (GO:0042364)	0.00195215	9	95	4.7155
Cellular response to chemical stimulus (GO:0070887)	0.00197565	56	1657	1.68219
Hydrogen peroxide metabolic proc. (GO:0042743)	0.00305952	13	199	3.25161
Defense response to bacterium (GO:0042742)	0.00356318	11	151	3.62597
Reproductive proc. (GO:0022414)	0.00391875	30	741	2.01517
Olefinic compound biosynthetic proc. (GO:0120255)	0.00410814	5	30	8.29579
Circadian rhythm (GO:0007623)	0.00435496	7	65	5.36035
Reproduction (GO:0000003)	0.00437907	30	748	1.99631
Cinnamic acid biosynthetic proc. (GO:0009800)	0.00534711	3	8	18.6655
Response to bacterium (GO:0009617)	0.00578715	11	162	3.37976
Phenylpropanoid metabolic proc. (GO:0009698)	0.0058411	9	113	3.96436
Amino acid transport (GO:0006865)	0.00682122	13	220	2.94123
Vitamin biosynthetic proc. (GO:0009110)	0.00688659	9	116	3.86183
Cellular response to reactive nitrogen species (GO:1902170)	0.00712917	4	20	9.95494
Pos. reg. of circadian rhythm (GO:0042753)	0.0071917	3	9	16.5916
Reactive oxygen species metabolic proc. (GO:0072593)	0.0096553	13	230	2.81335
Reg. of circadian rhythm (GO:0042752)	0.0104829	5	38	6.5493
Multicellular organismal proc. (GO:0032501)	0.0129642	39	1146	1.6939
Oxoacid metabolic proc. (GO:0043436)	0.0131422	49	1537	1.58683
Hormone-mediated signaling pathway (GO:0009755)	0.0143912	36	1040	1.72297
Cellular response to inorganic substance (GO:0071241)	0.0158474	5	42	5.92556
Vitamin metabolic proc. (GO:0006766)	0.0160841	9	133	3.36821
Organic acid metabolic proc. (GO:0006082)	0.0176199	50	1603	1.55255
Cellular response to hormone stimulus (GO:0032870)	0.021398	36	1068	1.6778
Oxazole or thiazole biosynthetic proc. (GO:0018131)	0.0224139	2	4	24.8874
Thiazole biosynthetic proc. (GO:0052837)	0.0224139	2	4	24.8874
Thiazole metabolic proc. (GO:0052838)	0.0224139	2	4	24.8874
Histone H3-K36 demethylation (GO:0070544)	0.0224139	2	4	24.8874
Response to abscisic acid (GO:0009737)	0.0224139	12	226	2.6429
Response to alcohol (GO:0097305)	0.0224139	12	226	2.6429
Organic acid transport (GO:0015849)	0.0266241	14	295	2.36219
Cellular response to lipid (GO:0071396)	0.0279452	14	297	2.34628
Neg. reg. of cellular protein metabolic proc. (GO:0032269)	0.0290729	14	299	2.33059
Pos. reg. of transcription from RNA polymerase II promoter in response to heat s (GO:0061408)	0.0291189	5	50	4.97747
Aromatic amino acid family catabolic proc. (GO:0009074)	0.0326836	4	32	6.22184
Phenylpropanoid biosynthetic proc. (GO:0009699)	0.0364612	5	53	4.69573
Erythrose 4-phosphate/phosphoenolpyruvate family amino acid catabolic proc. (GO:1902222)	0.0379973	3	17	8.78377
L-phenylalanine catabolic proc. (GO:0006559)	0.0379973	3	17	8.78377
Reg. of DNA-templated transcription in response to stress (GO:0043620)	0.0380644	5	54	4.60877
Neg. reg. of catalytic activity (GO:0043086)	0.0404548	16	381	2.09028
Neg. reg. of molecular function (GO:0044092)	0.0404548	16	381	2.09028
Entrainment of circadian clock (GO:0009649)	0.0428978	3	18	8.29579
Cellular response to nitrate (GO:0071249)	0.0454605	2	6	16.5916
Ribulose bisphosphate carboxylase complex assembly (GO:0110102)	0.0454605	2	6	16.5916
Response to hormone (GO:0009725)	0.0454605	39	1258	1.5431
L-ascorbic acid metabolic proc. (GO:0019852)	0.0476137	3	19	7.85916
Cellular oxidant detoxification (GO:0098869)	0.0476137	14	322	2.16412
Protein autophosphorylation (GO:0046777)	0.0496109	17	428	1.97703
Cellular response to oxygen-containing compound (GO:1901701)	0.0496109	17	428	1.97703
Response to abiotic stimulus (GO:0009628)	0.0496109	27	797	1.68622
Cellular components
Apoplast (GO:0048046)	0.00079967	20	311	3.20095
Extracellular region (GO:0005576)	0.00127923	52	1395	1.8554
Molecular functions
Oxidoreductase activity, acting on paired donors, with incorporation or reductio (GO:0016709)	2.23e-11	32	307	5.18824
Beta-glucosidase activity (GO:0008422)	2.5e-10	23	175	6.54182
Protein serine kinase activity (GO:0106310)	2.5e-10	31	328	4.70432
Glucosidase activity (GO:0015926)	3.32e-09	23	202	5.66742
Heme binding (GO:0020037)	7.72e-09	46	766	2.98908
Naringenin-chalcone synthase activity (GO:0016210)	1.64e-08	9	22	20.3624
Tetrapyrrole binding (GO:0046906)	5.14e-08	46	821	2.78884
Protein serine/threonine kinase activity (GO:0004674)	2.06e-07	74	1764	2.08805
Abscisic acid binding (GO:0010427)	3.13e-07	11	52	10.5293
Monooxygenase activity (GO:0004497)	6.26e-07	34	553	3.06029
Isoprenoid binding (GO:0019840)	7.14e-07	11	57	9.60565
Hormone binding (GO:0042562)	7.93e-07	11	58	9.44003
Protein phosphatase inhibitor activity (GO:0004864)	2.35e-06	11	65	8.42341
Iron ion binding (GO:0005506)	2.35e-06	35	621	2.80534
Phosphatase inhibitor activity (GO:0019212)	3.04e-06	11	67	8.17197
Alcohol binding (GO:0043178)	8.15e-06	11	74	7.39894
Polysaccharide binding (GO:0030247)	1.16e-05	14	130	5.36035
Oxidoreductase activity, acting on paired donors, with incorporation or reductio (GO:0016705)	2.72e-05	35	697	2.49945
Sequence-specific DNA binding (GO:0043565)	0.000126183	69	1945	1.76579
Ubiquitin-like protein ligase binding (GO:0044389)	0.000127619	14	161	4.32824
Monocarboxylic acid binding (GO:0033293)	0.000174686	11	103	5.31575
Ubiquitin protein ligase binding (GO:0031625)	0.000367687	13	155	4.17465
O-methyltransferase activity (GO:0008171)	0.000425495	10	94	5.29518
Acyltransferase activity, transferring groups other than amino-acyl groups (GO:0016747)	0.000536771	33	745	2.20479
Dioxygenase activity (GO:0051213)	0.000830039	22	414	2.64503
Carbohydrate binding (GO:0030246)	0.00129999	22	428	2.55851
Organic acid binding (GO:0043177)	0.00134213	11	132	4.14789
Phosphatase regulator activity (GO:0019208)	0.00134213	11	133	4.11671
Symporter activity (GO:0015293)	0.00134213	20	373	2.66889
FAD binding (GO:0071949)	0.00169515	11	137	3.99651
Acyltransferase activity (GO:0016746)	0.00292907	33	828	1.98377
Carboxylic acid binding (GO:0031406)	0.00720402	11	163	3.35903
Molecular transducer activity (GO:0060089)	0.00870982	23	534	2.14385
Signaling receptor activity (GO:0038023)	0.0097235	22	506	2.16412
Hydrolase activity, hydrolyzing O-glycosyl compounds (GO:0004553)	0.0103716	30	788	1.89498
Phenylalanine ammonia-lyase activity (GO:0045548)	0.0113991	3	10	14.9324
Secondary active transmembrane transporter activity (GO:0015291)	0.0136936	30	805	1.85496
Coproporphyrinogen oxidase activity (GO:0004109)	0.014783	2	3	33.1831
Peroxidase activity (GO:0004601)	0.017511	14	274	2.54323
Oxidoreductase activity, acting on peroxide as acceptor (GO:0016684)	0.0176753	14	275	2.53399
NADPH dehydrogenase (quinone) activity (GO:0008753)	0.0195826	4	26	7.65765
Ammonia-lyase activity (GO:0016841)	0.0276853	3	14	10.666
Alditol:NADP+ 1-oxidoreductase activity (GO:0004032)	0.0276853	4	29	6.86548
Alcohol dehydrogenase (NADP+) activity (GO:0008106)	0.0276853	4	29	6.86548
Aldo-keto reductase (NADP) activity (GO:0004033)	0.0307583	4	30	6.63663
Lipid binding (GO:0008289)	0.0345189	20	503	1.97911
TRNA (guanine-N2-)-methyltransferase activity (GO:0004809)	0.0384924	2	5	19.9099
Zinc ion binding (GO:0008270)	0.0384924	39	1229	1.57951
Oxidoreductase activity, acting on CH-OH group of donors (GO:0016614)	0.0450191	17	413	2.04884
Downregulated DEGs in after C. cassiicola infection common in all genotypes
Biological process
	Enrichment FDR	nGenes	Pathway Genes	Fold Enrichment
Response to heat (GO:0009408)	8.26e-07	17	192	6.80772
Small molecule biosynthetic proc. (GO:0044283)	1.08e-06	39	1000	2.9986
Organic hydroxy compound biosynthetic proc. (GO:1901617)	7.1e-06	18	269	5.14487
Organic hydroxy compound metabolic proc. (GO:1901615)	7.1e-06	23	441	4.00999
Sterol biosynthetic proc. (GO:0016126)	7.15e-06	10	72	10.6788
Response to temperature stimulus (GO:0009266)	7.25e-06	17	250	5.22833
Sterol metabolic proc. (GO:0016125)	1.74e-05	13	152	6.57588
Steroid biosynthetic proc. (GO:0006694)	5.29e-05	12	142	6.49751
Steroid metabolic proc. (GO:0008202)	6.46e-05	13	174	5.74445
Fluid transport (GO:0042044)	8.19e-05	8	58	10.6051
Water transport (GO:0006833)	8.19e-05	8	58	10.6051
Response to abiotic stimulus (GO:0009628)	8.54e-05	29	797	2.79765
Inositol biosynthetic proc. (GO:0006021)	0.000134423	4	8	38.4436
Cellular response to heat (GO:0034605)	0.000134423	10	110	6.98975
Carboxylic acid biosynthetic proc. (GO:0046394)	0.000134423	26	687	2.90985
Lipid biosynthetic proc. (GO:0008610)	0.000145531	30	877	2.63012
Inositol metabolic proc. (GO:0006020)	0.000242334	6	33	13.9795
Lipid metabolic proc. (GO:0006629)	0.000420175	43	1594	2.07412
Response to inorganic substance (GO:0010035)	0.000661453	14	266	4.0467
Protein complex oligomerization (GO:0051259)	0.00106477	7	65	8.28016
Circadian rhythm (GO:0007623)	0.00106477	7	65	8.28016
Oxoacid metabolic proc. (GO:0043436)	0.00159461	40	1537	2.00097
Response to hydrogen peroxide (GO:0042542)	0.0020177	7	73	7.37275
Microtubule-based proc. (GO:0007017)	0.0020177	18	465	2.97628
Carboxylic acid metabolic proc. (GO:0019752)	0.0020177	38	1454	2.00943
Rhythmic proc. (GO:0048511)	0.00261972	7	77	6.98975
Branched-chain amino acid biosynthetic proc. (GO:0009082)	0.00282397	5	34	11.3069
Organic acid metabolic proc. (GO:0006082)	0.00311286	40	1603	1.91858
Alcohol biosynthetic proc. (GO:0046165)	0.00312233	8	108	5.69535
Alcohol metabolic proc. (GO:0006066)	0.00313704	11	206	4.10563
Microtubule-based movement (GO:0007018)	0.00343689	10	174	4.41881
Sphingolipid biosynthetic proc. (GO:0030148)	0.00419101	6	60	7.68872
Polyol metabolic proc. (GO:0019751)	0.00481957	8	117	5.25724
Response to salt stress (GO:0009651)	0.00608879	9	154	4.49341
Response to reactive oxygen species (GO:0000302)	0.0074104	8	126	4.88173
Movement of cell or subcellular component (GO:0006928)	0.0074104	11	232	3.64551
Cellular lipid metabolic proc. (GO:0044255)	0.00754918	30	1141	2.02157
Cellular amino acid biosynthetic proc. (GO:0008652)	0.00763328	14	358	3.00676
Protein folding (GO:0006457)	0.00824696	16	450	2.73377
Sphingolipid metabolic proc. (GO:0006665)	0.00846893	7	100	5.3821
Fatty acid metabolic proc. (GO:0006631)	0.00906921	13	324	3.08498
Polyol biosynthetic proc. (GO:0046173)	0.0102557	5	49	7.84563
Response to oxygen-containing compound (GO:1901700)	0.0133149	22	769	2.19963
Response to water (GO:0009415)	0.0151175	5	54	7.11919
Water-soluble vitamin metabolic proc. (GO:0006767)	0.0151175	7	112	4.80545
Reg. of anaphase-promoting complex-dependent catabolic proc. (GO:1905784)	0.0151634	3	14	16.4758
Pos. reg. of ubiquitin protein ligase activity (GO:1904668)	0.0180495	3	15	15.3774
Asparagine metabolic proc. (GO:0006528)	0.0180495	3	15	15.3774
Cutin biosynthetic proc. (GO:0010143)	0.0215334	4	35	8.78711
Alpha-amino acid biosynthetic proc. (GO:1901607)	0.0220667	11	277	3.05328
Calcium import into the mitochondrion (GO:0036444)	0.0233187	3	17	13.5683
Mitochondrial calcium ion homeostasis (GO:0051560)	0.0233187	3	17	13.5683
Cytosolic calcium ion transport (GO:0060401)	0.0233187	3	17	13.5683
Calcium ion import (GO:0070509)	0.0233187	3	17	13.5683
Mitochondrial calcium ion transmembrane transport (GO:0006851)	0.0233187	3	17	13.5683
Response to acid chemical (GO:0001101)	0.0244246	5	63	6.10216
Water-soluble vitamin biosynthetic proc. (GO:0042364)	0.0264137	6	95	4.85603
Vitamin metabolic proc. (GO:0006766)	0.0311389	7	133	4.0467
Response to herbicide (GO:0009635)	0.0398385	2	6	25.6291
Spindle pole body organization (GO:0051300)	0.0398385	3	21	10.9839
Microtubule organizing center organization (GO:0031023)	0.0444167	4	45	6.83442
Pos. reg. of protein ubiquitination (GO:0031398)	0.0497271	3	23	10.0288
Pos. reg. of ubiquitin-protein transferase activity (GO:0051443)	0.0497271	3	23	10.0288
Cellular components
Amyloplast (GO:0009501)	0.0171414	3	17	13.5683
Ion channel complex (GO:0034702)	0.0171414	3	17	13.5683
Cation channel complex (GO:0034703)	0.0171414	3	17	13.5683
Calcium channel complex (GO:0034704)	0.0171414	3	17	13.5683
Uniplex complex (GO:1990246)	0.0171414	3	17	13.5683
Nuclear microtubule (GO:0005880)	0.0171414	4	34	9.04555
Supramolecular polymer (GO:0099081)	0.0171414	14	407	2.64477
Supramolecular fiber (GO:0099512)	0.0171414	14	407	2.64477
Polymeric cytoskeletal fiber (GO:0099513)	0.0171414	14	407	2.64477
Cell wall (GO:0005618)	0.0171414	23	749	2.36102
External encapsulating structure (GO:0030312)	0.0171414	23	776	2.27887
Kinesin complex (GO:0005871)	0.022405	7	133	4.0467
Microtubule (GO:0005874)	0.0246974	13	394	2.53689
Acetolactate synthase complex (GO:0005948)	0.0253496	2	6	25.6291
Perinuclear region of cytoplasm (GO:0048471)	0.0271258	3	22	10.4846
Vacuolar lumen (GO:0005775)	0.0307859	2	7	21.9678
NatA complex (GO:0031415)	0.0367901	2	8	19.2218
Microtubule associated complex (GO:0005875)	0.0367901	8	198	3.10655
Supramolecular complex (GO:0099080)	0.0367901	15	534	2.15975
Cytoskeleton (GO:0005856)	0.0474667	17	660	1.98043
Molecular functions
Ribulose-1,5-bisphosphate carboxylase/oxygenase activator activity (GO:0046863)	3.94e-06	5	7	54.9194
Inositol-3-phosphate synthase activity (GO:0004512)	4.94e-06	4	4	76.8872
C-4 methylsterol oxidase activity (GO:0000254)	4.94e-06	6	15	30.7549
Sphingosine hydroxylase activity (GO:0000170)	1.14e-05	5	10	38.4436
Channel activity (GO:0015267)	3.42e-05	18	327	4.23232
Passive transmembrane transporter activity (GO:0022803)	3.42e-05	18	327	4.23232
Water transmembrane transporter activity (GO:0005372)	5.56e-05	8	58	10.6051
Water channel activity (GO:0015250)	5.56e-05	8	58	10.6051
Enzyme activator activity (GO:0008047)	0.000158538	5	18	21.3576
Protein self-association (GO:0043621)	0.000480161	7	57	9.44229
Hydrolase activity, hydrolyzing O-glycosyl compounds (GO:0004553)	0.000906095	26	788	2.53689
Iron ion binding (GO:0005506)	0.00125429	22	621	2.72386
Microtubule motor activity (GO:0003777)	0.00268339	10	165	4.65983
Intramolecular lyase activity (GO:0016872)	0.00280048	4	18	17.086
Unfolded protein binding (GO:0051082)	0.0030376	14	318	3.38497
Molecular function activator activity (GO:0140677)	0.00323337	5	36	10.6788
Starch synthase activity (GO:0009011)	0.00358844	3	8	28.8327
Cytoskeletal motor activity (GO:0003774)	0.00402039	11	216	3.91555
Monooxygenase activity (GO:0004497)	0.00402039	19	553	2.64169
Calcium activated cation channel activity (GO:0005227)	0.00413173	4	22	13.9795
Ion gated channel activity (GO:0022839)	0.00413173	4	22	13.9795
Polygalacturonase activity (GO:0004650)	0.00413173	8	119	5.16889
Glucosyltransferase activity (GO:0046527)	0.00494894	15	390	2.9572
Chlorophyllide a oxygenase [overall] activity (GO:0010277)	0.00727393	3	11	20.9692
Hydrolase activity, acting on glycosyl bonds (GO:0016798)	0.00798562	27	1004	2.06768
Oxidoreductase activity, acting on single donors with incorporation of molecular (GO:0016703)	0.008866	3	12	19.2218
Lactaldehyde dehydrogenase activity (GO:0008911)	0.0097131	2	3	51.2581
Glycogen (starch) synthase activity (GO:0004373)	0.0105992	3	13	17.7432
Cation channel activity (GO:0005261)	0.0110189	7	110	4.89282
Ubiquitin ligase activator activity (GO:1990757)	0.012469	3	14	16.4758
Ubiquitin-protein transferase activator activity (GO:0097027)	0.014938	3	15	15.3774
3-oxo-arachidoyl-CoA synthase activity (GO:0102336)	0.0160881	4	35	8.78711
3-oxo-cerotoyl-CoA synthase activity (GO:0102337)	0.0160881	4	35	8.78711
3-oxo-lignoceronyl-CoA synthase activity (GO:0102338)	0.0160881	4	35	8.78711
Very-long-chain 3-ketoacyl-CoA synthase activity (GO:0102756)	0.0160881	4	35	8.78711
Anaphase-promoting complex binding (GO:0010997)	0.0174051	3	17	13.5683
Xyloglucan:xyloglucosyl transferase activity (GO:0016762)	0.0174051	5	62	6.20058
Inorganic molecular entity transmembrane transporter activity (GO:0015318)	0.0174051	28	1146	1.87857
2 iron, 2 sulfur cluster binding (GO:0051537)	0.0189275	5	64	6.00681
Microtubule binding (GO:0008017)	0.0189275	12	330	2.7959
GDP-mannose 3,5-epimerase activity (GO:0047918)	0.020456	2	5	30.7549
Tubulin binding (GO:0015631)	0.030699	12	353	2.61373
Acetolactate synthase activity (GO:0003984)	0.0394059	2	7	21.9678
Inositol oxygenase activity (GO:0050113)	0.0394059	2	7	21.9678
GTP cyclohydrolase II activity (GO:0003935)	0.0426185	2	8	19.2218
Asparagine synthase (glutamine-hydrolyzing) activity (GO:0004066)	0.0426185	2	8	19.2218
Hydroxymethylglutaryl-CoA reductase (NADPH) activity (GO:0004420)	0.0426185	2	8	19.2218
Prephenate dehydrogenase (NADP+) activity (GO:0004665)	0.0426185	2	8	19.2218
3,4-dihydroxy-2-butanone-4-phosphate synthase activity (GO:0008686)	0.0426185	2	8	19.2218
L-leucine:2-oxoglutarate aminotransferase activity (GO:0050048)	0.0426185	2	8	19.2218
L-leucine transaminase activity (GO:0052654)	0.0426185	2	8	19.2218
L-valine transaminase activity (GO:0052655)	0.0426185	2	8	19.2218
L-isoleucine transaminase activity (GO:0052656)	0.0426185	2	8	19.2218
Long-chain fatty acid-CoA ligase activity (GO:0004467)	0.046783	3	27	8.54302
Oxidoreductase activity, acting on paired donors, with incorporation or reductio (GO:0016705)	0.046783	18	697	1.98561
Electron transfer activity (GO:0009055)	0.0490365	12	389	2.37184
