# Supplementary material for: Comparative Transcriptome Profiling Unfolds a Complex Defense and Secondary Metabolite Networks Imparting Corynespora cassiicola Resistance in Soybean (Glycine max (L.) Merrill)
Source: Int J Mol Sci. 2023 Jun 23;24(13):10563. doi: 10.3390/ijms241310563 (PMC10341752; doi:10.3390/ijms241310563)
Supplement: Supplementary file 1 [file ijms-24-10563-s001.zip › supplementary table S2.xlsx]

## Sheet: Table S2
Unique DEGs upregulated in Bedford
Biological process
Pathway (GO term #)	Enrichment FDR	nGenes	Pathway Genes	Fold Enrichment
Plant-type secondary cell wall biogenesis (GO:0009834)	0.000127483	13	92	6.52229
Plant-type cell wall biogenesis (GO:0009832)	0.00121978	17	199	3.94312
Cell wall biogenesis (GO:0042546)	0.00386574	20	296	3.11876
Defense response (GO:0006952)	0.0116654	36	796	2.08754
Response to metal ion (GO:0010038)	0.0122266	10	99	4.6624
Plant-type cell wall organization or biogenesis (GO:0071669)	0.0122266	19	317	2.76655
Response to biotic stimulus (GO:0009607)	0.0122266	23	428	2.48044
RNA modification (GO:0009451)	0.0122266	31	657	2.17791
Response to external biotic stimulus (GO:0043207)	0.0218354	20	368	2.50857
Response to other organism (GO:0051707)	0.0218354	20	368	2.50857
Cell wall organization or biogenesis (GO:0071554)	0.0218354	34	799	1.96416
Response to bacterium (GO:0009617)	0.024803	12	162	3.41909
Response to cadmium ion (GO:0046686)	0.0252628	5	27	8.54773
Innate immune response (GO:0045087)	0.0267419	6	43	6.44061
Biological proc. involved in interspecies interaction between organisms (GO:0044419)	0.0267419	20	382	2.41663
Defense response to other organism (GO:0098542)	0.038485	18	340	2.44364
Immune system proc. (GO:0002376)	0.038485	18	341	2.43648
Immune response (GO:0006955)	0.038485	18	341	2.43648
Cellular components
VCB complex (GO:0030891)	0.00530893	3	5	34.6577
Extracellular region (GO:0005576)	0.00530893	45	1395	1.86332
Unique DEGs downregulated in Bedford
Biological process
Phenylpropanoid catabolic proc.	7.73e-15	21	51	11.8215
Lignin catabolic proc.	7.73e-15	21	51	11.8215
Lignin metabolic proc.	2.16e-13	23	74	8.92316
Cell wall organization or biogenesis	2.16e-13	78	799	2.80266
Cellular polysaccharide metabolic proc.	5.74e-12	53	453	3.35892
Polysaccharide metabolic proc.	5.74e-12	73	770	2.72179
Phenylpropanoid metabolic proc.	2.99e-11	25	113	6.35161
Cell wall macromolecule metabolic proc.	2.27e-09	34	247	3.95189
Polysaccharide biosynthetic proc.	3.02e-09	38	306	3.56521
Cellular carbohydrate metabolic proc.	3.35e-09	64	727	2.52737
Cell wall polysaccharide metabolic proc.	1.15e-08	31	224	3.97316
Cell wall biogenesis	5.42e-08	35	296	3.39468
DNA replication initiation	7.06e-08	15	56	7.68999
Cellular polysaccharide biosynthetic proc.	1.53e-07	32	265	3.46678
Plant-type cell wall biogenesis	2.14e-07	27	199	3.89523
External encapsulating structure organization	6.16e-07	53	633	2.40378
Plant-type cell wall organization or biogenesis	7.96e-07	34	317	3.07923
Cell wall organization	7.96e-07	51	603	2.42815
Reg. of jasmonic acid mediated signaling pathway	8.52e-07	12	41	8.40272
Hemicellulose metabolic proc.	1.13e-06	24	176	3.9149
Secondary metabolic proc.	4.2e-06	27	232	3.34117
Cell cycle	5.41e-06	68	975	2.00229
Xylan metabolic proc.	6.13e-06	15	79	5.45113
Glucan metabolic proc.	6.13e-06	35	365	2.75295
Cellular glucan metabolic proc.	6.56e-06	34	350	2.7889
Carbohydrate biosynthetic proc.	7.32e-06	42	490	2.4608
Cellulose metabolic proc.	1.21e-05	19	133	4.10133
Cell wall polysaccharide biosynthetic proc.	4.34e-05	16	105	4.37475
Pre-replicative complex assembly	5.06e-05	8	24	9.56977
Pre-replicative complex assembly involved in nuclear cell cycle DNA replication	5.06e-05	8	24	9.56977
Cell wall macromolecule catabolic proc.	5.86e-05	11	51	6.1922
Nuclear DNA replication	5.86e-05	11	51	6.1922
Double-strand break repair via break-induced replication	6.24e-05	8	25	9.18697
Jasmonic acid mediated signaling pathway	6.24e-05	12	62	5.55664
Cellular response to jasmonic acid stimulus	6.24e-05	12	62	5.55664
Cellular component macromolecule biosynthetic proc.	8.8e-05	16	113	4.06503
Mitotic cell cycle	9.86e-05	41	531	2.21673
Cytoskeleton-dependent cytokinesis	0.000104806	12	66	5.21987
Mitotic cytokinesis	0.000104806	12	66	5.21987
Beta-glucan metabolic proc.	0.000104806	19	157	3.47437
Plant-type secondary cell wall biogenesis	0.000141134	14	92	4.36881
Cellulose biosynthetic proc.	0.000157273	14	93	4.32183
Glucan biosynthetic proc.	0.000192615	21	195	3.09177
Aromatic compound catabolic proc.	0.000192615	35	436	2.30465
Response to jasmonic acid	0.000207961	12	71	4.85228
Cell cycle proc.	0.00032044	48	702	1.96303
Xylan biosynthetic proc.	0.000337808	11	63	5.01273
DNA-dependent DNA replication	0.000337808	23	236	2.79794
Organic cyclic compound catabolic proc.	0.000337808	35	450	2.23295
Mitotic cell cycle proc.	0.000606247	34	444	2.19846
Movement of cell or subcellular component	0.00074264	22	232	2.72243
Cell wall polysaccharide catabolic proc.	0.000819565	8	36	6.37984
Plant-type primary cell wall biogenesis	0.00134136	10	61	4.70644
Glycerol-3-phosphate catabolic proc.	0.00149493	5	13	11.042
Beta-glucan biosynthetic proc.	0.00168323	14	117	3.4353
Cellular carbohydrate catabolic proc.	0.0018189	14	118	3.40619
Carbohydrate catabolic proc.	0.00300351	36	525	1.96864
Cell cycle DNA replication	0.00387302	11	83	3.80485
Cytokinesis	0.00506375	12	100	3.44512
Glycerol-3-phosphate metabolic proc.	0.00571848	5	17	8.44391
Alditol phosphate metabolic proc.	0.00571848	5	17	8.44391
Polysaccharide catabolic proc.	0.00593093	24	308	2.23709
Microtubule-based proc.	0.00600073	32	465	1.97569
Cellular polysaccharide catabolic proc.	0.00667158	10	75	3.82791
Double-strand break repair via homologous recombination	0.00838658	13	122	3.05919
NADH oxidation	0.00951433	4	11	10.4397
Microtubule-based movement	0.00980571	16	174	2.63994
Response to wounding	0.0107534	8	53	4.33348
Cortical cytoskeleton organization	0.0107534	8	53	4.33348
Borate transport	0.0129649	4	12	9.56977
Carbohydrate derivative catabolic proc.	0.0130699	13	129	2.89318
Polyamine metabolic proc.	0.0131801	8	55	4.1759
Plasmodesmata-mediated intercellular transport	0.0174155	5	22	6.52484
Reg. of defense response	0.0174155	10	86	3.33829
Recombinational repair	0.0204256	13	136	2.74427
Intercellular transport	0.0210306	5	23	6.24115
Aminoglycan metabolic proc.	0.0247067	6	35	4.92159
Amine metabolic proc.	0.0256869	16	193	2.38005
DNA replication, synthesis of RNA primer	0.026551	3	7	12.304
Microtubule cytoskeleton organization	0.0338174	20	275	2.08795
Arabinan metabolic proc.	0.0360065	4	16	7.17732
Arabinan catabolic proc.	0.0360065	4	16	7.17732
Xylan catabolic proc.	0.0360065	4	16	7.17732
Cytoskeleton organization	0.0360065	30	483	1.78319
Cellular biogenic amine metabolic proc.	0.0416529	10	98	2.92952
Cell division	0.0430544	23	343	1.92511
Lipid metabolic proc.	0.049411	77	1594	1.38684
Cellular components
Extracellular region	6.44e-13	110	1395	2.26382
Apoplast	1.97e-10	40	311	3.69251
Anchored component of membrane	2.41e-09	40	341	3.36766
Anchored component of plasma membrane	3.2e-09	35	275	3.65391
External encapsulating structure	1.5e-08	64	776	2.36778
Cell wall	2.05e-08	62	749	2.37647
Golgi apparatus	3.21e-07	93	1429	1.86841
MCM complex	7.35e-07	9	22	11.7447
Cell-cell junction	7.35e-07	50	613	2.3417
Plasmodesma	7.35e-07	50	613	2.3417
Symplast	7.35e-07	50	613	2.3417
Anchoring junction	7.35e-07	50	613	2.3417
Cell junction	7.35e-07	50	614	2.33789
Intrinsic component of plasma membrane	4.66e-06	45	560	2.307
Cytoskeleton	1.35e-05	49	660	2.13145
Plant-type cell wall	1.72e-05	24	222	3.10371
Microtubule	2.25e-05	34	394	2.47745
Supramolecular polymer	3.92e-05	34	407	2.39832
Supramolecular fiber	3.92e-05	34	407	2.39832
Polymeric cytoskeletal fiber	3.92e-05	34	407	2.39832
Trans-Golgi network	6.32e-05	26	276	2.7045
Microtubule cytoskeleton	0.000169726	36	476	2.17129
Golgi apparatus subcompartment	0.000171148	27	311	2.49245
Kinesin complex	0.000181269	16	133	3.45375
Supramolecular complex	0.00156584	36	534	1.93546
Alpha DNA polymerase:primase complex	0.00158182	4	9	12.7597
Glycerol-3-phosphate dehydrogenase complex	0.00550201	4	12	9.56977
Golgi membrane	0.0112125	31	491	1.8126
Microtubule associated complex	0.0146199	16	198	2.31994
Nuclear replication fork	0.0368462	7	59	3.40619
Cytoplasmic microtubule	0.0410449	6	46	3.74469
Vacuole	0.0410449	44	838	1.50741
Origin recognition complex	0.0412757	3	11	7.82981
Nuclear origin of replication recognition complex	0.0412757	3	11	7.82981
Nuclear pore inner ring	0.0412757	3	11	7.82981
Nucleotide-excision repair factor 1 complex	0.0480366	2	4	14.3546
CAF-1 complex	0.0480366	2	4	14.3546
Molecular functions
Oxidoreductase activity, acting on diphenols and related substances as donors, o	1.54e-16	27	82	9.45306
Hydroquinone:oxygen oxidoreductase activity	2.39e-15	21	51	11.8215
Copper ion binding	6.32e-13	32	166	5.53432
Oxidoreductase activity, acting on metal ions	5.37e-12	24	98	7.03085
Hydrolase activity, hydrolyzing O-glycosyl compounds	4.47e-07	62	788	2.25885
DNA replication origin binding	5.67e-07	12	39	8.83363
Glycosyltransferase activity	8.26e-07	82	1201	1.96017
Hydrolase activity, acting on glycosyl bonds	4.02e-06	70	1004	2.00164
Hexosyltransferase activity	1.42e-05	59	820	2.06567
UDP-glycosyltransferase activity	5.55e-05	46	602	2.19373
Calcium-dependent phospholipid binding	8.81e-05	9	33	7.82981
O-acetyltransferase activity	9.78e-05	18	138	3.74469
O-acyltransferase activity	0.000114034	24	230	2.99575
Single-stranded DNA helicase activity	0.000129552	6	13	13.2504
Jasmonic acid hydrolase	0.0003518	4	5	22.9674
Glucosidase activity	0.000422238	21	202	2.98463
Glucosyltransferase activity	0.000947237	31	390	2.28202
UDP-glucosyltransferase activity	0.00154974	26	309	2.41567
Cellulose synthase (UDP-forming) activity	0.00155963	10	60	4.78488
Glycerol-3-phosphate dehydrogenase [NAD+] activity	0.00269214	5	14	10.2533
Glucan endo-1,3-beta-D-glucosidase activity	0.00345367	12	94	3.66502
Phospholipase A1 activity	0.00509793	5	16	8.97166
Microtubule motor activity	0.00667714	16	165	2.78393
Cytoskeletal motor activity	0.00667714	19	216	2.52535
Microtubule binding	0.00733558	25	330	2.17495
Acyltransferase activity	0.00733558	49	828	1.69898
Aspartic-type endopeptidase activity	0.00766528	18	205	2.52082
Aspartic-type peptidase activity	0.00766528	18	205	2.52082
Tubulin binding	0.00766528	26	353	2.11457
Oxidoreductase activity, acting on CH-OH group of donors	0.00766528	29	413	2.01591
Acyltransferase activity, transferring groups other than amino-acyl groups	0.00766528	45	745	1.73412
Single-stranded DNA binding	0.00814936	15	155	2.77832
L-ascorbate oxidase activity	0.00831079	3	5	17.2256
Single-stranded 3 -5 DNA helicase activity	0.00831079	3	5	17.2256
Squalene monooxygenase activity	0.00831079	4	11	10.4397
Beta-glucosidase activity	0.00896376	16	175	2.62485
Efflux transmembrane transporter activity	0.011167	4	12	9.56977
Borate efflux transmembrane transporter activity	0.011167	4	12	9.56977
Sucrose alpha-glucosidase activity	0.0122257	5	21	6.83555
DNA primase activity	0.014307	3	6	14.3546
Beta-fructofuranosidase activity	0.0146712	5	22	6.52484
Structural constituent of cytoskeleton	0.0152431	8	58	3.9599
Alpha-glucosidase activity	0.01742	5	23	6.24115
Inorganic anion exchanger activity	0.0186299	4	14	8.20266
Cytoskeletal protein binding	0.0229013	35	581	1.72948
Xylan 1,4-beta-xylosidase activity	0.0289574	4	16	7.17732
Xylanase activity	0.0289574	4	16	7.17732
3 -5 DNA helicase activity	0.0289574	6	38	4.53305
Acetyltransferase activity	0.0289574	21	296	2.03681
Polygalacturonate 4-alpha-galacturonosyltransferase activity	0.0366716	6	40	4.30639
Transmembrane receptor protein serine/threonine kinase activity	0.0423056	23	349	1.89202
Lipid binding	0.0475655	30	503	1.71228
Unique DEGs upregulated in Council
Biological process
Defense response (GO:0006952)	6.22e-09	57	796	2.79516
Hormone-mediated signaling pathway (GO:0009755)	6.22e-09	67	1040	2.5147
Auxin-activated signaling pathway (GO:0009734)	8.02e-09	47	613	2.99284
Cellular response to auxin stimulus (GO:0071365)	8.02e-09	47	613	2.99284
Response to auxin (GO:0009733)	8.02e-09	49	652	2.93355
Cellular response to hormone stimulus (GO:0032870)	8.02e-09	67	1068	2.44878
Cellular response to organic substance (GO:0071310)	1.78e-08	73	1252	2.27596
Response to endogenous stimulus (GO:0009719)	4.06e-08	73	1279	2.22791
Response to hormone (GO:0009725)	4.3e-08	72	1258	2.23407
Response to organic substance (GO:0010033)	8.88e-07	80	1573	1.98521
Cellular response to chemical stimulus (GO:0070887)	1.75e-06	82	1657	1.93169
Response to biotic stimulus (GO:0009607)	8.96e-05	30	428	2.73604
Defense response to bacterium (GO:0042742)	0.000174095	16	151	4.13608
Response to bacterium (GO:0009617)	0.000407962	16	162	3.85523
Glucosamine-containing compound metabolic proc. (GO:1901071)	0.00109807	7	32	8.53874
Aminoglycan catabolic proc. (GO:0006026)	0.00118579	6	23	10.1828
Chitin metabolic proc. (GO:0006030)	0.00118579	6	23	10.1828
Chitin catabolic proc. (GO:0006032)	0.00118579	6	23	10.1828
Amino sugar catabolic proc. (GO:0046348)	0.00118579	6	23	10.1828
Glucosamine-containing compound catabolic proc. (GO:1901072)	0.00118579	6	23	10.1828
Defense response to other organism (GO:0098542)	0.00159192	23	340	2.64055
Immune system proc. (GO:0002376)	0.00159192	23	341	2.63281
Immune response (GO:0006955)	0.00159192	23	341	2.63281
Biological proc. involved in interspecies interaction between organisms (GO:0044419)	0.0032006	24	382	2.45241
Response to external biotic stimulus (GO:0043207)	0.0045085	23	368	2.43964
Response to other organism (GO:0051707)	0.0045085	23	368	2.43964
Salicylic acid metabolic proc. (GO:0009696)	0.00469998	7	43	6.35441
Aminoglycan metabolic proc. (GO:0006022)	0.0102654	6	35	6.69158
Phenol-containing compound metabolic proc. (GO:0018958)	0.0102654	7	49	5.57632
Recognition of pollen (GO:0048544)	0.0112214	13	161	3.15183
Cell recognition (GO:0008037)	0.0112214	13	161	3.15183
Protein autophosphorylation (GO:0046777)	0.0132938	24	428	2.18883
Pollen-pistil interaction (GO:0009875)	0.0133989	13	165	3.07542
Response to external stimulus (GO:0009605)	0.0151466	30	595	1.96811
Purine nucleobase salvage (GO:0043096)	0.0157565	4	15	10.4091
AMP salvage (GO:0044209)	0.0157565	4	15	10.4091
Adenine salvage (GO:0006168)	0.0157565	4	15	10.4091
Pollination (GO:0009856)	0.0159174	14	193	2.8315
Multi-multicellular organism proc. (GO:0044706)	0.0159174	14	193	2.8315
Oligopeptide transmembrane transport (GO:0035672)	0.0190772	4	16	9.75855
Nucleoside salvage (GO:0043174)	0.0217858	4	17	9.18452
Adenine metabolic proc. (GO:0046083)	0.0217858	4	17	9.18452
Adenine biosynthetic proc. (GO:0046084)	0.0217858	4	17	9.18452
Purine ribonucleoside salvage (GO:0006166)	0.0217858	4	17	9.18452
Amino sugar metabolic proc. (GO:0006040)	0.0217858	7	59	4.63118
Benzene-containing compound metabolic proc. (GO:0042537)	0.0218583	8	77	4.0555
Induced systemic resistance (GO:0009682)	0.0303657	3	9	13.0114
Induced systemic resistance, jasmonic acid mediated signaling pathway (GO:0009864)	0.0303657	3	9	13.0114
Immune effector proc. (GO:0002252)	0.0303657	3	9	13.0114
Salicylic acid biosynthetic proc. (GO:0009697)	0.0303657	4	19	8.21773
Reg. of salicylic acid metabolic proc. (GO:0010337)	0.0303657	4	19	8.21773
Activation of innate immune response (GO:0002218)	0.0388858	3	10	11.7103
Nitrate metabolic proc. (GO:0042126)	0.0388858	3	10	11.7103
Nitrate assimilation (GO:0042128)	0.0388858	3	10	11.7103
Reactive nitrogen species metabolic proc. (GO:2001057)	0.0388858	3	10	11.7103
AMP biosynthetic proc. (GO:0006167)	0.0393691	4	21	7.43509
Phenol-containing compound biosynthetic proc. (GO:0046189)	0.0463634	4	22	7.09713
Hormone metabolic proc. (GO:0042445)	0.049751	12	179	2.61682
Molecular functions
Protein serine/threonine kinase activity (GO:0004674)	2.82e-10	99	1764	2.1907
Chitinase activity (GO:0004568)	4.95e-05	10	45	8.67427
Oxidoreductase activity, acting on paired donors, with incorporation or reductio (GO:0016705)	0.00287247	38	697	2.12812
Chitin binding (GO:0008061)	0.00568143	6	26	9.0079
Protein serine kinase activity (GO:0106310)	0.00568143	22	328	2.61815
Monooxygenase activity (GO:0004497)	0.0119191	30	553	2.11759
Iron ion binding (GO:0005506)	0.0157044	32	621	2.01143
Adenine phosphoribosyltransferase activity (GO:0003999)	0.0259999	4	14	11.1526
Oligopeptide transmembrane transporter activity (GO:0035673)	0.0302336	10	109	3.58112
Purine phosphoribosyltransferase activity (GO:0106130)	0.0302515	4	16	9.75855
ADP binding (GO:0043531)	0.0302515	25	471	2.07188
Heme binding (GO:0020037)	0.0363493	35	766	1.78355
Unique DEGs downregulated in Council
Biological process
Nucleosome assembly (GO:0006334)	5.08e-20	29	118	12.1141
Chromatin assembly (GO:0031497)	7.07e-20	29	122	11.7169
DNA packaging (GO:0006323)	9.96e-19	30	147	10.0596
Chromatin assembly or disassembly (GO:0006333)	1.46e-18	29	138	10.3584
Nucleosome organization (GO:0034728)	2.93e-17	29	154	9.28224
Protein-DNA complex assembly (GO:0065004)	1.28e-15	33	238	6.83459
Chromatin remodeling (GO:0006338)	2.49e-15	30	197	7.50638
Protein-DNA complex subunit organization (GO:0071824)	1.31e-13	33	280	5.8094
Chromatin organization (GO:0006325)	4.25e-13	36	350	5.07002
Chromosome organization (GO:0051276)	3.18e-10	57	977	2.87578
Cell cycle (GO:0007049)	8.32e-10	56	975	2.83112
Cell cycle proc. (GO:0022402)	2.72e-09	45	702	3.15974
Nuclear division (GO:0000280)	3.02e-09	31	362	4.22113
Response to water deprivation (GO:0009414)	3.11e-09	13	52	12.323
Meiotic nuclear division (GO:0140013)	3.33e-09	19	133	7.0417
Meiotic cell cycle (GO:0051321)	3.57e-09	23	203	5.5848
Chromosome segregation (GO:0007059)	4.07e-09	23	205	5.53031
Meiotic cell cycle proc. (GO:1903046)	4.49e-09	20	154	6.40154
Response to inorganic substance (GO:0010035)	4.49e-09	26	266	4.818
DNA conformation change (GO:0071103)	2.25e-08	37	548	3.3281
Response to acid chemical (GO:0001101)	2.65e-08	13	63	10.1713
Organelle fission (GO:0048285)	2.05e-07	31	440	3.47284
Meiotic chromosome segregation (GO:0045132)	3.05e-07	12	63	9.38893
Nuclear chromosome segregation (GO:0098813)	2.54e-06	18	182	4.87502
Reproductive proc. (GO:0022414)	5.74e-06	39	741	2.59431
Reproduction (GO:0000003)	7.04e-06	39	748	2.57003
Mitotic cell cycle (GO:0000278)	3.7e-05	30	531	2.78485
Organic acid biosynthetic proc. (GO:0016053)	7.01e-05	36	729	2.43417
Organic acid metabolic proc. (GO:0006082)	7.18e-05	62	1603	1.90649
Fatty acid biosynthetic proc. (GO:0006633)	7.75e-05	17	209	4.00939
Mitotic cell cycle proc. (GO:1903047)	9.18e-05	26	444	2.88646
Monocarboxylic acid metabolic proc. (GO:0032787)	0.000104169	34	684	2.45018
Carboxylic acid metabolic proc. (GO:0019752)	0.000112397	57	1454	1.93235
Monocarboxylic acid biosynthetic proc. (GO:0072330)	0.000251088	19	280	3.34481
Carboxylic acid biosynthetic proc. (GO:0046394)	0.000265726	33	687	2.36773
Protein-containing complex assembly (GO:0065003)	0.000265726	44	1048	2.06951
Oxoacid metabolic proc. (GO:0043436)	0.000265726	58	1537	1.86007
Response to oxygen-containing compound (GO:1901700)	0.000424978	35	769	2.24345
Cellular protein-containing complex assembly (GO:0034622)	0.000584231	40	948	2.07983
Mitotic nuclear division (GO:0140014)	0.000670062	17	251	3.33849
Response to abiotic stimulus (GO:0009628)	0.000828628	35	797	2.16464
Reg. of cell cycle proc. (GO:0010564)	0.00127331	17	265	3.16212
Fatty acid metabolic proc. (GO:0006631)	0.0015188	19	324	2.89057
Response to reactive oxygen species (GO:0000302)	0.00191078	11	126	4.30326
Sequestering of metal ion (GO:0051238)	0.00251417	6	36	8.21531
Intracellular sequestering of iron ion (GO:0006880)	0.00251417	6	36	8.21531
Cellular cation homeostasis (GO:0030003)	0.00251417	14	203	3.39944
Sexual reproduction (GO:0019953)	0.00254264	7	52	6.63545
Multi-organism reproductive proc. (GO:0044703)	0.00254264	7	52	6.63545
Glutamine family amino acid metabolic proc. (GO:0009064)	0.0026514	12	156	3.79168
Cellular chemical homeostasis (GO:0055082)	0.00275164	15	233	3.1733
Reg. of cell cycle (GO:0051726)	0.00275164	22	433	2.50444
Recombinational repair (GO:0000725)	0.00306487	11	136	3.98684
DNA-dependent DNA replication (GO:0006261)	0.00306487	15	236	3.13296
Double-strand break repair via break-induced replication (GO:0000727)	0.00342205	5	25	9.85838
Cellular metal ion homeostasis (GO:0006875)	0.00342205	11	138	3.92906
Cellular ion homeostasis (GO:0006873)	0.00342205	14	213	3.23984
DNA replication initiation (GO:0006270)	0.00347649	7	56	6.16149
Reg. of mitotic cell cycle (GO:0007346)	0.00347649	14	214	3.2247
Cell cycle phase transition (GO:0044770)	0.00359146	14	215	3.2097
DUMP metabolic proc. (GO:0046078)	0.00378661	3	6	24.6459
DUMP biosynthetic proc. (GO:0006226)	0.00378661	3	6	24.6459
Proline metabolic proc. (GO:0006560)	0.00378661	5	26	9.47921
Reg. of nuclear division (GO:0051783)	0.00405856	11	143	3.79168
Nucleosome positioning (GO:0016584)	0.00437975	5	27	9.12813
Double-strand break repair via homologous recombination (GO:0000724)	0.00459047	10	122	4.04032
Mitotic cell cycle phase transition (GO:0044772)	0.00549386	12	174	3.39944
Microtubule-based movement (GO:0007018)	0.00549386	12	174	3.39944
Maintenance of DNA methylation (GO:0010216)	0.00597479	3	7	21.1251
Protein-containing complex subunit organization (GO:0043933)	0.00603943	44	1235	1.75615
Movement of cell or subcellular component (GO:0006928)	0.00667358	14	232	2.97451
Cellular component assembly (GO:0022607)	0.00682675	48	1394	1.69728
Chromosome condensation (GO:0030261)	0.0074925	6	47	6.29258
Mitotic sister chromatid segregation (GO:0000070)	0.00813419	10	133	3.70616
Reg. of mitotic nuclear division (GO:0007088)	0.00813419	10	133	3.70616
Small molecule biosynthetic proc. (GO:0044283)	0.00825261	37	1000	1.8238
Neg. reg. of DNA recombination (GO:0045910)	0.00841365	5	32	7.70186
Neg. reg. of organelle organization (GO:0010639)	0.00841365	8	88	4.48108
Removal of superoxide radicals (GO:0019430)	0.00900166	4	19	10.3772
Cellular response to oxygen radical (GO:0071450)	0.00900166	4	19	10.3772
Cellular response to superoxide (GO:0071451)	0.00900166	4	19	10.3772
Response to superoxide (GO:0000303)	0.00900166	4	19	10.3772
Response to oxygen radical (GO:0000305)	0.00900166	4	19	10.3772
Superoxide metabolic proc. (GO:0006801)	0.00900166	4	19	10.3772
Cellular transition metal ion homeostasis (GO:0046916)	0.00900166	7	69	5.00063
Meiosis I cell cycle proc. (GO:0061982)	0.0093663	8	91	4.33335
Cation homeostasis (GO:0055080)	0.00940297	15	274	2.69846
Microtubule-based proc. (GO:0007017)	0.0109582	21	465	2.22609
Metal ion homeostasis (GO:0055065)	0.0109818	11	167	3.24677
Response to temperature stimulus (GO:0009266)	0.0110113	14	250	2.76035
Inorganic ion homeostasis (GO:0098771)	0.0112435	15	280	2.64064
Response to hydrogen peroxide (GO:0042542)	0.0115092	7	73	4.72662
Cell division (GO:0051301)	0.0120181	17	343	2.44304
Iron ion transport (GO:0006826)	0.0121078	6	54	5.47688
Cellular iron ion homeostasis (GO:0006879)	0.0121078	6	54	5.47688
Chromosome separation (GO:0051304)	0.0121078	7	74	4.66275
Cellular homeostasis (GO:0019725)	0.0123608	22	506	2.14313
Neg. reg. of nuclear division (GO:0051784)	0.013095	6	55	5.3773
Pyrimidine deoxyribonucleoside monophosphate metabolic proc. (GO:0009176)	0.0134907	3	10	14.7876
Reg. of DNA recombination (GO:0000018)	0.0145917	5	38	6.48577
Ion homeostasis (GO:0050801)	0.01537	15	292	2.53212
DNA replication (GO:0006260)	0.0158571	16	324	2.43417
Double-strand break repair (GO:0006302)	0.0165179	11	179	3.02911
Deoxyribose phosphate biosynthetic proc. (GO:0046385)	0.0166985	3	11	13.4432
Pyrimidine deoxyribonucleotide biosynthetic proc. (GO:0009221)	0.0166985	3	11	13.4432
2 -deoxyribonucleotide biosynthetic proc. (GO:0009265)	0.0166985	3	11	13.4432
Maintenance of location in cell (GO:0051651)	0.0166985	7	80	4.31304
Sister chromatid segregation (GO:0000819)	0.0166985	10	153	3.22169
Pre-replicative complex assembly (GO:0036388)	0.017161	4	24	8.21531
Pre-replicative complex assembly involved in nuclear cell cycle DNA replication (GO:0006267)	0.017161	4	24	8.21531
Maintenance of location (GO:0051235)	0.017161	8	104	3.79168
Disaccharide metabolic proc. (GO:0005984)	0.0180969	8	105	3.75557
Reg. of organelle organization (GO:0033043)	0.0181021	16	332	2.37551
Post-embryonic development (GO:0009791)	0.0191939	19	431	2.17296
Spindle checkpoint signaling (GO:0031577)	0.0200712	4	26	7.58337
Neg. reg. of sister chromatid segregation (GO:0033046)	0.0200712	4	26	7.58337
Reg. of mitotic sister chromatid segregation (GO:0033047)	0.0200712	4	26	7.58337
Neg. reg. of mitotic metaphase/anaphase transition (GO:0045841)	0.0200712	4	26	7.58337
Meiosis II cell cycle proc. (GO:0061983)	0.0200712	4	26	7.58337
Mitotic spindle checkpoint signaling (GO:0071174)	0.0200712	4	26	7.58337
Neg. reg. of chromosome separation (GO:1905819)	0.0200712	4	26	7.58337
Meiosis II (GO:0007135)	0.0200712	4	26	7.58337
Neg. reg. of cell cycle (GO:0045786)	0.0200712	9	133	3.33554
Cell cycle checkpoint signaling (GO:0000075)	0.0209885	7	86	4.01213
Disaccharide biosynthetic proc. (GO:0046351)	0.023018	6	65	4.55002
Transition metal ion homeostasis (GO:0055076)	0.0248239	7	89	3.87689
Neg. reg. of cell cycle phase transition (GO:1901988)	0.0248239	7	89	3.87689
Cellular carbohydrate metabolic proc. (GO:0044262)	0.0248239	27	727	1.83065
Pyrimidine deoxyribonucleotide salvage (GO:0010139)	0.0250342	2	4	24.6459
DNA methylation on cytosine within a CG sequence (GO:0010424)	0.0250342	2	4	24.6459
Reg. of oxidoreductase activity (GO:0051341)	0.0250342	2	4	24.6459
Pos. reg. of oxidoreductase activity (GO:0051353)	0.0250342	2	4	24.6459
Reg. of superoxide dismutase activity (GO:1901668)	0.0250342	2	4	24.6459
Male meiotic nuclear division (GO:0007140)	0.0250342	4	28	7.0417
Reg. of cell population proliferation (GO:0042127)	0.0250342	7	90	3.83381
Neg. reg. of cell cycle proc. (GO:0010948)	0.0253248	8	115	3.429
Very long-chain fatty acid biosynthetic proc. (GO:0042761)	0.0260986	3	14	10.5625
Male meiosis II (GO:0007142)	0.0260986	3	14	10.5625
Cell population proliferation (GO:0008283)	0.0291295	8	118	3.34182
Cellular proc. involved in reproduction in multicellular organism (GO:0022412)	0.0300829	4	30	6.57225
Male gamete generation (GO:0048232)	0.0300829	4	30	6.57225
Gamete generation (GO:0007276)	0.0300829	4	30	6.57225
Neg. reg. of mitotic cell cycle phase transition (GO:1901991)	0.0305764	5	49	5.02978
Iron ion homeostasis (GO:0055072)	0.033756	6	72	4.10766
Oligosaccharide metabolic proc. (GO:0009311)	0.0342973	9	149	2.97736
Cell wall macromolecule catabolic proc. (GO:0016998)	0.0351774	5	51	4.83254
Nuclear DNA replication (GO:0033260)	0.0351774	5	51	4.83254
Neg. reg. of mitotic nuclear division (GO:0045839)	0.0351774	5	51	4.83254
Neg. reg. of cellular proc. (GO:0048523)	0.0351774	28	792	1.74264
L-proline biosynthetic proc. (GO:0055129)	0.035671	3	16	9.24223
Proline biosynthetic proc. (GO:0006561)	0.035671	3	16	9.24223
Homologous chromosome pairing at meiosis (GO:0007129)	0.035671	3	16	9.24223
Post-embryonic plant morphogenesis (GO:0090698)	0.040243	5	53	4.65018
Calcium import into the mitochondrion (GO:0036444)	0.040472	3	17	8.69857
Mitochondrial calcium ion homeostasis (GO:0051560)	0.040472	3	17	8.69857
Cytosolic calcium ion transport (GO:0060401)	0.040472	3	17	8.69857
Calcium ion import (GO:0070509)	0.040472	3	17	8.69857
Mitochondrial calcium ion transmembrane transport (GO:0006851)	0.040472	3	17	8.69857
Deoxyribonucleoside monophosphate biosynthetic proc. (GO:0009157)	0.040472	3	17	8.69857
Mitotic cell cycle checkpoint signaling (GO:0007093)	0.0416386	5	54	4.56406
Deoxyribonucleotide biosynthetic proc. (GO:0009263)	0.0470337	3	18	8.21531
Oligosaccharide biosynthetic proc. (GO:0009312)	0.0489762	7	105	3.28613
DNA methylation on cytosine (GO:0032776)	0.0496627	2	6	16.4306
C-5 methylation of cytosine (GO:0090116)	0.0496627	2	6	16.4306
Meiosis I (GO:0007127)	0.0496627	6	80	3.69689
Cellular components
Nucleosome (GO:0000786)	1.93e-21	29	115	12.4301
DNA packaging complex (GO:0044815)	1.93e-21	30	124	11.9255
Protein-DNA complex (GO:0032993)	4.31e-19	33	193	8.42815
Chromosome (GO:0005694)	4.31e-19	59	669	4.34712
Chromatin (GO:0000785)	6.07e-11	30	301	4.91281
Chromosomal region (GO:0098687)	3.85e-10	16	82	9.61793
Chromosome, centromeric region (GO:0000775)	1.19e-07	12	61	9.69676
Kinetochore (GO:0000776)	0.000901702	7	44	7.84189
CAF-1 complex (GO:0033186)	0.000951401	3	4	36.9689
Origin recognition complex (GO:0000808)	0.00107931	4	11	17.9243
Nuclear origin of replication recognition complex (GO:0005664)	0.00107931	4	11	17.9243
Condensed chromosome, centromeric region (GO:0000779)	0.00107931	7	48	7.1884
Condensed chromosome (GO:0000793)	0.00218322	9	92	4.82203
Supramolecular complex (GO:0099080)	0.002242	25	534	2.30767
Mitotic checkpoint complex (GO:0033597)	0.00259534	3	6	24.6459
Bub1-bub3 complex (GO:1990298)	0.00259534	3	6	24.6459
Microtubule cytoskeleton (GO:0015630)	0.00546629	22	476	2.2782
Microtubule (GO:0005874)	0.00760968	19	394	2.37702
Cytoskeleton (GO:0005856)	0.0076339	27	660	2.01649
Phragmoplast (GO:0009524)	0.00807152	3	9	16.4306
Chromosome, telomeric region (GO:0000781)	0.00807152	4	21	9.38893
Supramolecular polymer (GO:0099081)	0.00807152	19	407	2.3011
Supramolecular fiber (GO:0099512)	0.00807152	19	407	2.3011
Polymeric cytoskeletal fiber (GO:0099513)	0.00807152	19	407	2.3011
Thylakoid (GO:0009579)	0.00807152	23	535	2.11909
Spindle (GO:0005819)	0.0159794	8	108	3.65125
Kinesin complex (GO:0005871)	0.0159794	9	133	3.33554
Cell-cell junction (GO:0005911)	0.0162515	24	613	1.92986
Plasmodesma (GO:0009506)	0.0162515	24	613	1.92986
Symplast (GO:0055044)	0.0162515	24	613	1.92986
Anchoring junction (GO:0070161)	0.0162515	24	613	1.92986
Cell junction (GO:0030054)	0.0162515	24	614	1.92672
Microtubule associated complex (GO:0005875)	0.0202276	11	198	2.73844
Mitotic spindle (GO:0072686)	0.0295943	4	32	6.16149
Ion channel complex (GO:0034702)	0.0314455	3	17	8.69857
Cation channel complex (GO:0034703)	0.0314455	3	17	8.69857
Calcium channel complex (GO:0034704)	0.0314455	3	17	8.69857
Uniplex complex (GO:1990246)	0.0314455	3	17	8.69857
Outer kinetochore (GO:0000940)	0.0354636	2	6	16.4306
ATP-independent citrate lyase complex (GO:0009346)	0.0354636	2	6	16.4306
Ndc80 complex (GO:0031262)	0.0354636	2	6	16.4306
NMS complex (GO:0031617)	0.0354636	2	6	16.4306
Nuclear chromosome (GO:0000228)	0.0354636	9	161	2.75545
Spindle microtubule (GO:0005876)	0.0435185	3	20	7.39378
Molecular functions
Protein heterodimerization activity (GO:0046982)	9.59e-13	27	185	7.19395
Protein dimerization activity (GO:0046983)	0.000384904	47	1077	2.15109
Superoxide dismutase copper chaperone activity (GO:0016532)	0.00127125	4	7	28.1668
DNA replication origin binding (GO:0003688)	0.00205661	7	39	8.84726
Copper chaperone activity (GO:0016531)	0.002658	4	9	21.9075
Nucleosomal DNA binding (GO:0031492)	0.00267689	7	43	8.02426
Metallochaperone activity (GO:0016530)	0.00481349	4	11	17.9243
Ferroxidase activity (GO:0004322)	0.00858416	4	14	14.0834
Oxidoreductase activity, acting on superoxide radicals as acceptor (GO:0016721)	0.00858416	4	14	14.0834
Oxidoreductase activity, acting on metal ions, oxygen as acceptor (GO:0016724)	0.00858416	4	14	14.0834
Microtubule motor activity (GO:0003777)	0.00858416	12	165	3.58486
Phosphoenolpyruvate carboxylase activity (GO:0008964)	0.013182	4	16	12.323
Cytoskeletal motor activity (GO:0003774)	0.0252848	13	216	2.96664
Double-stranded DNA binding (GO:0003690)	0.0262547	39	1092	1.76042
Nucleosome binding (GO:0031491)	0.0352849	7	75	4.60058
ATP citrate synthase activity (GO:0003878)	0.0434718	3	11	13.4432
Phosphoglycerate mutase activity (GO:0004619)	0.0434718	3	11	13.4432
Phosphoenolpyruvate carboxykinase activity (GO:0004611)	0.0434718	4	23	8.5725
Unique DEGs upregulated in Henderson
Biological process
Ribosome biogenesis (GO:0042254)	1.87e-31	90	703	4.77709
RRNA processing (GO:0006364)	9.91e-31	72	462	5.81523
RRNA metabolic proc. (GO:0016072)	9.91e-31	73	475	5.73464
Ribonucleoprotein complex biogenesis (GO:0022613)	2.36e-25	90	862	3.89594
NcRNA processing (GO:0034470)	4.36e-25	81	716	4.22132
RNA modification (GO:0009451)	7.46e-25	77	657	4.37323
NcRNA metabolic proc. (GO:0034660)	8.17e-22	83	843	3.6739
RNA processing (GO:0006396)	4.33e-11	90	1445	2.32408
RRNA modification (GO:0000154)	1.6e-09	17	74	8.57223
Ribosomal large subunit biogenesis (GO:0042273)	3.75e-09	28	227	4.60266
Maturation of SSU-rRNA (GO:0030490)	4.64e-09	20	115	6.48946
Ribosomal small subunit biogenesis (GO:0042274)	3.65e-08	23	172	4.98972
Maturation of LSU-rRNA (GO:0000470)	4.32e-08	17	92	6.89506
Protein import into mitochondrial intermembrane space (GO:0045041)	1.07e-06	6	8	27.9858
Mitochondrial gene expression (GO:0140053)	1.45e-06	16	102	5.85324
Mitochondrion organization (GO:0007005)	9.03e-06	27	308	3.27107
Maturation of SSU-rRNA from tricistronic rRNA transcript (SSU-rRNA, 5.8S rRNA, L (GO:0000462)	3.84e-05	13	85	5.70691
RNA methylation (GO:0001510)	3.84e-05	16	130	4.59254
Reg. of vacuole fusion, non-autophagic (GO:0032889)	4.09e-05	6	13	17.222
Reg. of vacuole organization (GO:0044088)	4.09e-05	6	13	17.222
RRNA methylation (GO:0031167)	5.23e-05	10	50	7.46288
Protein transmembrane import into intracellular organelle (GO:0044743)	5.82e-05	12	76	5.89175
Maturation of LSU-rRNA from tricistronic rRNA transcript (SSU-rRNA, 5.8S rRNA, L (GO:0000463)	0.000114714	9	43	7.80999
Vacuole fusion, non-autophagic (GO:0042144)	0.000142529	6	16	13.9929
Vacuole fusion (GO:0097576)	0.000142529	6	16	13.9929
Reg. of mitochondrial gene expression (GO:0062125)	0.000162966	5	10	18.6572
Reg. of mitochondrial translation (GO:0070129)	0.000162966	5	10	18.6572
Pos. reg. of mitochondrial translation (GO:0070131)	0.000162966	5	10	18.6572
Mitochondrial translation (GO:0032543)	0.000162966	11	71	5.78111
Protein refolding (GO:0042026)	0.00126655	10	73	5.11156
Mitochondrial transmembrane transport (GO:1990542)	0.00126655	13	122	3.97613
Transcription by RNA polymerase I (GO:0006360)	0.00181406	8	48	6.21907
Protein targeting to mitochondrion (GO:0006626)	0.00190865	12	110	4.07066
Mitochondrial RNA metabolic proc. (GO:0000959)	0.00201532	9	63	5.33063
Establishment of protein localization to mitochondrion (GO:0072655)	0.00242399	12	114	3.92783
Macromolecule methylation (GO:0043414)	0.00242399	21	295	2.65628
Box C/D RNA 3 -end processing (GO:0000494)	0.00280622	3	4	27.9858
Box C/D RNA metabolic proc. (GO:0033967)	0.00280622	3	4	27.9858
Histone glutamine methylation (GO:1990258)	0.00280622	3	4	27.9858
Sno(s)RNA 3 -end processing (GO:0031126)	0.00456147	6	30	7.46288
de novo protein folding (GO:0006458)	0.00508569	12	125	3.58218
RRNA pseudouridine synthesis (GO:0031118)	0.00528359	5	20	9.3286
Pseudouridine synthesis (GO:0001522)	0.0053503	7	44	5.93638
Small nucleolar ribonucleoprotein complex assembly (GO:0000491)	0.00695159	4	12	12.4381
Sno(s)RNA metabolic proc. (GO:0016074)	0.00695159	6	33	6.78444
Sno(s)RNA processing (GO:0043144)	0.00695159	6	33	6.78444
Cytochrome complex assembly (GO:0017004)	0.00780574	7	48	5.44169
Intracellular protein transmembrane transport (GO:0065002)	0.00780574	12	134	3.34159
ADP metabolic proc. (GO:0046031)	0.00780574	13	153	3.17051
Glycolytic proc. (GO:0006096)	0.00780574	13	153	3.17051
ATP generation from ADP (GO:0006757)	0.00780574	13	153	3.17051
Ribosome assembly (GO:0042255)	0.00780574	14	174	3.00231
Peptidyl-glutamine methylation (GO:0018364)	0.00986558	3	6	18.6572
GMP biosynthetic proc. (GO:0006177)	0.00986558	3	6	18.6572
Seed dormancy proc. (GO:0010162)	0.0104805	4	14	10.6613
Dormancy proc. (GO:0022611)	0.0104805	4	14	10.6613
RRNA base methylation (GO:0070475)	0.0104805	6	37	6.05099
Purine nucleoside diphosphate metabolic proc. (GO:0009135)	0.0104805	13	160	3.0318
Cellular transition metal ion homeostasis (GO:0046916)	0.0126402	8	69	4.32631
Seed maturation (GO:0010431)	0.0134253	4	15	9.95051
Cellular iron ion homeostasis (GO:0006879)	0.0137827	7	54	4.83705
Pos. reg. of transcription by RNA polymerase I (GO:0045943)	0.013934	3	7	15.9919
Endonucleolytic cleavage to generate mature 5 -end of SSU-rRNA from (SSU-rRNA, 5 (GO:0000472)	0.013934	3	7	15.9919
Endonucleolytic cleavage in 5 -ETS of tricistronic rRNA transcript (SSU-rRNA, 5. (GO:0000480)	0.013934	3	7	15.9919
Transition metal ion homeostasis (GO:0055076)	0.0141454	9	89	3.77337
Nucleoside diphosphate phosphorylation (GO:0006165)	0.0141454	13	168	2.88743
Iron ion homeostasis (GO:0055072)	0.0145205	8	72	4.14605
Ribonucleoside diphosphate metabolic proc. (GO:0009185)	0.0145205	13	169	2.87034
Nucleotide phosphorylation (GO:0046939)	0.0150099	13	170	2.85346
Protein import into mitochondrial matrix (GO:0030150)	0.0152553	6	41	5.46065
SnRNA pseudouridine synthesis (GO:0031120)	0.0198103	3	8	13.9929
Histone arginine methylation (GO:0034969)	0.0233988	4	18	8.29209
NcRNA 3 -end processing (GO:0043628)	0.0240008	7	61	4.28198
Cellular metal ion homeostasis (GO:0006875)	0.0251131	11	138	2.97434
Recognition of pollen (GO:0048544)	0.0265926	12	161	2.7812
Protein transmembrane transport (GO:0071806)	0.0265926	12	161	2.7812
Cell recognition (GO:0008037)	0.0265926	12	161	2.7812
SnRNA modification (GO:0040031)	0.0266372	3	9	12.4381
Pollen-pistil interaction (GO:0009875)	0.0319584	12	165	2.71378
Cleavage involved in rRNA processing (GO:0000469)	0.0320127	7	65	4.01848
Metal ion homeostasis (GO:0055065)	0.0341308	12	167	2.68128
RRNA 5 -end processing (GO:0000967)	0.0343642	3	10	11.1943
Endonucleolytic cleavage involved in rRNA processing (GO:0000478)	0.0343642	5	34	5.48741
Endonucleolytic cleavage of tricistronic rRNA transcript (SSU-rRNA, 5.8S rRNA, L (GO:0000479)	0.0343642	5	34	5.48741
TRNA acetylation (GO:0051391)	0.0359044	2	3	24.8763
Nucleoside monophosphate metabolic proc. (GO:0009123)	0.0417528	11	150	2.73639
Sequestering of metal ion (GO:0051238)	0.0421792	5	36	5.18256
Intracellular sequestering of iron ion (GO:0006880)	0.0421792	5	36	5.18256
Protein-tetrapyrrole linkage (GO:0017006)	0.0433851	3	11	10.1767
Peptidyl-arginine N-methylation (GO:0035246)	0.0481914	4	23	6.48946
Pyruvate metabolic proc. (GO:0006090)	0.0484211	13	200	2.42544
Iron ion transport (GO:0006826)	0.0489224	6	54	4.14605
Porphyrin-containing compound biosynthetic proc. (GO:0006779)	0.0489224	7	72	3.62779
Nucleoside monophosphate biosynthetic proc. (GO:0009124)	0.0496879	9	112	2.99848
Ribosomal large subunit assembly (GO:0000027)	0.0498276	8	92	3.24473
Response to oxidative stress (GO:0006979)	0.0498276	22	431	1.90468
Cellular components
Nucleolus (GO:0005730)	4.43e-42	84	457	6.85867
Preribosome (GO:0030684)	3.46e-32	48	176	10.1767
Small-subunit processome (GO:0032040)	1.15e-25	32	89	13.4164
Membrane-enclosed lumen (GO:0031974)	1.33e-22	117	1519	2.87412
Organelle lumen (GO:0043233)	1.33e-22	117	1519	2.87412
Intracellular organelle lumen (GO:0070013)	1.33e-22	117	1519	2.87412
Nuclear lumen (GO:0031981)	4.85e-20	98	1225	2.98515
Mitochondrion (GO:0005739)	3.36e-18	116	1707	2.53572
90S preribosome (GO:0030686)	2.01e-15	21	69	11.3566
Sno(s)RNA-containing ribonucleoprotein complex (GO:0005732)	2.53e-14	17	45	14.0966
Ribonucleoprotein complex (GO:1990904)	7.41e-13	87	1324	2.45193
Box C/D RNP complex (GO:0031428)	1.01e-10	9	13	25.8331
Pwp2p-containing subcomplex of 90S preribosome (GO:0034388)	6.06e-08	7	11	23.7455
Phosphopyruvate hydratase complex (GO:0000015)	5.65e-06	6	12	18.6572
Preribosome, large subunit precursor (GO:0030687)	2.26e-05	10	53	7.04046
Box H/ACA snoRNP complex (GO:0031429)	4.88e-05	5	10	18.6572
Mitochondrial envelope (GO:0005740)	0.00315967	29	521	2.077
RNA polymerase I complex (GO:0005736)	0.00365585	6	34	6.5849
Cajal body (GO:0015030)	0.00484498	3	6	18.6572
Preribosome, small subunit precursor (GO:0030688)	0.00720858	5	26	7.17585
Mitochondrial membrane (GO:0031966)	0.00845496	27	508	1.98325
Mitochondrial inner membrane (GO:0005743)	0.00954681	23	410	2.09325
TIM23 mitochondrial import inner membrane translocase complex (GO:0005744)	0.0106542	5	29	6.43352
Mitochondrial matrix (GO:0005759)	0.0140496	15	227	2.46571
Organelle inner membrane (GO:0019866)	0.0163237	25	484	1.9274
Mitochondrial intermembrane space (GO:0005758)	0.0244539	4	22	6.78444
Organelle envelope lumen (GO:0031970)	0.0244539	4	22	6.78444
Noc complex (GO:0030689)	0.0314913	3	12	9.3286
Mitochondrial DNA-directed RNA polymerase complex (GO:0034245)	0.0314913	3	12	9.3286
NSL complex (GO:0044545)	0.0347921	2	4	18.6572
Pre-snoRNP complex (GO:0070761)	0.0347921	2	4	18.6572
Molecular functions
SnoRNA binding (GO:0030515)	1.9e-16	20	48	15.5477
Phosphopyruvate hydratase activity (GO:0004634)	0.000192241	6	13	17.222
RNA methyltransferase activity (GO:0008173)	0.000371681	14	110	4.74911
Translation activator activity (GO:0008494)	0.000444147	5	10	18.6572
Mitochondrial ribosome binding (GO:0097177)	0.000444147	5	10	18.6572
RRNA methyltransferase activity (GO:0008649)	0.00112012	8	40	7.46288
Catalytic activity, acting on a rRNA (GO:0140102)	0.00201223	8	44	6.78444
U3 snoRNA binding (GO:0034511)	0.00201618	5	14	13.3266
Box H/ACA snoRNA binding (GO:0034513)	0.00236877	4	8	18.6572
Magnesium ion binding (GO:0000287)	0.00236877	19	240	2.95406
Protein-glutamine N-methyltransferase activity (GO:0036009)	0.00450532	3	4	27.9858
Histone-glutamine methyltransferase activity (GO:1990259)	0.00450532	3	4	27.9858
NAD+ nucleosidase activity (GO:0003953)	0.00788087	13	146	3.32252
NAD(P)+ nucleosidase activity (GO:0050135)	0.00788087	13	146	3.32252
NAD+ nucleotidase, cyclic ADP-ribose generating (GO:0061809)	0.00788087	13	146	3.32252
Zinc ion binding (GO:0008270)	0.0256723	53	1229	1.60917
Catalytic activity, acting on RNA (GO:0140098)	0.0260996	39	830	1.75333
Histone-arginine N-methyltransferase activity (GO:0008469)	0.0368862	4	17	8.77986
DNA-directed 5 -3 RNA polymerase activity (GO:0003899)	0.0384272	10	114	3.27319
ADP binding (GO:0043531)	0.0392024	25	471	1.9806
Unique DEGs downregulated in Henderson
Biological process
Cell wall organization or biogenesis (GO:0071554)	3.23e-10	76	799	2.53546
External encapsulating structure organization (GO:0045229)	2.21e-08	61	633	2.56872
Cell wall organization (GO:0071555)	4.82e-08	58	603	2.5639
Polysaccharide metabolic proc. (GO:0005976)	4.46e-05	60	770	2.07707
Auxin-activated signaling pathway (GO:0009734)	0.000201348	49	613	2.13072
Cellular response to auxin stimulus (GO:0071365)	0.000201348	49	613	2.13072
Cell wall polysaccharide metabolic proc. (GO:0010383)	0.000303485	25	224	2.97497
Response to auxin (GO:0009733)	0.000751624	49	652	2.00327
Xyloglucan metabolic proc. (GO:0010411)	0.00125452	15	104	3.84457
Fatty acid derivative metabolic proc. (GO:1901568)	0.00140622	8	30	7.10819
Cellular polysaccharide metabolic proc. (GO:0044264)	0.00140622	37	453	2.17718
Neg. reg. of catalytic activity (GO:0043086)	0.00254186	32	381	2.2388
Neg. reg. of molecular function (GO:0044092)	0.00254186	32	381	2.2388
Cutin biosynthetic proc. (GO:0010143)	0.00382753	8	35	6.09273
Plant-type cell wall organization (GO:0009664)	0.00439074	17	149	3.04125
Cellular developmental proc. (GO:0048869)	0.00439074	38	504	2.00976
Cell differentiation (GO:0030154)	0.00481521	37	491	2.00868
Lipid metabolic proc. (GO:0006629)	0.00481521	91	1594	1.52175
Hormone-mediated signaling pathway (GO:0009755)	0.0072728	64	1040	1.64035
Galactose metabolic proc. (GO:0006012)	0.00756159	8	40	5.33114
Response to hormone (GO:0009725)	0.00807104	74	1258	1.56798
Hemicellulose metabolic proc. (GO:0010410)	0.00826684	18	176	2.72615
Phenylpropanoid biosynthetic proc. (GO:0009699)	0.0089961	9	53	4.52644
Glucan metabolic proc. (GO:0044042)	0.0089961	29	365	2.11785
Cellular glucan metabolic proc. (GO:0006073)	0.00980549	28	350	2.13246
Neg. reg. of peptidase activity (GO:0010466)	0.0101807	12	94	3.40286
Neg. reg. of proteolysis (GO:0045861)	0.0101807	12	94	3.40286
Plant-type cell wall organization or biogenesis (GO:0071669)	0.0101807	26	317	2.18627
Cellular response to hormone stimulus (GO:0032870)	0.0101807	64	1068	1.59735
Response to endogenous stimulus (GO:0009719)	0.0101807	74	1279	1.54224
Reg. of endopeptidase activity (GO:0052548)	0.0120566	12	96	3.33196
Polysaccharide catabolic proc. (GO:0000272)	0.0131257	25	308	2.16361
Neg. reg. of hydrolase activity (GO:0051346)	0.0165144	16	161	2.64901
Wax biosynthetic proc. (GO:0010025)	0.0205566	4	11	9.69298
Wax metabolic proc. (GO:0010166)	0.0205566	4	11	9.69298
NADH oxidation (GO:0006116)	0.0205566	4	11	9.69298
NADH metabolic proc. (GO:0006734)	0.0205566	5	19	7.01466
Inorganic anion transport (GO:0015698)	0.0205566	18	199	2.41107
Suberin biosynthetic proc. (GO:0010345)	0.0272102	4	12	8.88523
Long-chain fatty-acyl-CoA metabolic proc. (GO:0035336)	0.0272102	4	12	8.88523
Cellular carbohydrate metabolic proc. (GO:0044262)	0.0292224	45	727	1.64994
Cell wall biogenesis (GO:0042546)	0.0301449	23	296	2.07122
Glycerol-3-phosphate catabolic proc. (GO:0046168)	0.035704	4	13	8.20175
Phenylpropanoid metabolic proc. (GO:0009698)	0.0366402	12	113	2.83069
Chloroplast relocation (GO:0009902)	0.0403671	7	45	4.14644
Chloroplast localization (GO:0019750)	0.0403671	7	45	4.14644
Plastid localization (GO:0051644)	0.0403671	7	45	4.14644
Establishment of plastid localization (GO:0051667)	0.0403671	7	45	4.14644
Fatty-acyl-CoA metabolic proc. (GO:0035337)	0.0430146	4	14	7.61591
Stomatal complex development (GO:0010374)	0.0443821	7	46	4.0563
Cellular components
Cell wall (GO:0005618)	5.61e-12	74	749	2.63354
External encapsulating structure (GO:0030312)	5.61e-12	76	776	2.61061
Extracellular region (GO:0005576)	5.61e-12	112	1395	2.1401
Anchored component of membrane (GO:0031225)	2.02e-06	36	341	2.81409
Anchored component of plasma membrane (GO:0046658)	0.000318932	27	275	2.6171
Apoplast (GO:0048046)	0.00236893	27	311	2.31416
Cell-cell junction (GO:0005911)	0.014415	40	613	1.73936
Plasmodesma (GO:0009506)	0.014415	40	613	1.73936
Symplast (GO:0055044)	0.014415	40	613	1.73936
Anchoring junction (GO:0070161)	0.014415	40	613	1.73936
Cell junction (GO:0030054)	0.014415	40	614	1.73653
Glycerol-3-phosphate dehydrogenase complex (GO:0009331)	0.0166284	4	12	8.88523
Molecular functions
Hydrolase activity, hydrolyzing O-glycosyl compounds (GO:0004553)	0.000845919	58	788	1.96197
Hydrolase activity, acting on glycosyl bonds (GO:0016798)	0.000990099	68	1004	1.80537
Inorganic anion transmembrane transporter activity (GO:0015103)	0.00287959	19	162	3.12629
Monooxygenase activity (GO:0004497)	0.00621961	41	553	1.97628
Oxidoreductase activity, acting on paired donors, with incorporation or reductio (GO:0016705)	0.00728398	48	697	1.83569
Hexosyltransferase activity (GO:0016758)	0.0131453	53	820	1.72287
Fatty acid ligase activity (GO:0015645)	0.0165843	7	34	5.48794
Racemase and epimerase activity, acting on carbohydrates and derivatives (GO:0016857)	0.0165843	10	66	4.03874
Endopeptidase inhibitor activity (GO:0004866)	0.0165843	12	94	3.40286
Peptidase inhibitor activity (GO:0030414)	0.0165843	12	94	3.40286
Endopeptidase regulator activity (GO:0061135)	0.0168329	12	96	3.33196
Oxidoreductase activity, acting on metal ions (GO:0016722)	0.0172935	12	98	3.26396
Peptidase regulator activity (GO:0061134)	0.0172935	12	98	3.26396
Oxidoreductase activity, acting on paired donors, with oxidation of a pair of do (GO:0016717)	0.0173003	6	26	6.15132
Alkylbase DNA N-glycosylase activity (GO:0003905)	0.0179692	5	18	7.40436
DNA-3-methyladenine glycosylase activity (GO:0008725)	0.0179692	5	18	7.40436
DNA-3-methylbase glycosylase activity (GO:0043733)	0.0179692	5	18	7.40436
Alcohol-forming fatty acyl-CoA reductase activity (GO:0102965)	0.0182294	4	11	9.69298
Nitrate transmembrane transporter activity (GO:0015112)	0.0182294	6	28	5.71194
Xyloglucan:xyloglucosyl transferase activity (GO:0016762)	0.0182294	9	62	3.86938
O-acyltransferase activity (GO:0008374)	0.0182294	20	230	2.31789
Voltage-gated anion channel activity (GO:0008308)	0.018301	7	39	4.78436
Glycosyltransferase activity (GO:0016757)	0.0187218	68	1201	1.50923
Fatty-acyl-CoA reductase (alcohol-forming) activity (GO:0080019)	0.0227272	4	12	8.88523
Acyltransferase activity, transferring groups other than amino-acyl groups (GO:0016747)	0.0227272	46	745	1.64586
Racemase and epimerase activity (GO:0016854)	0.0303904	10	83	3.21153
Anion channel activity (GO:0005253)	0.0315633	7	44	4.24068
Glycerol-3-phosphate dehydrogenase [NAD+] activity (GO:0004367)	0.0331554	4	14	7.61591
Acid-thiol ligase activity (GO:0016878)	0.0331554	7	45	4.14644
Acyltransferase activity (GO:0016746)	0.0331554	49	828	1.57745
Enzyme regulator activity (GO:0030234)	0.0331554	52	894	1.55044
Pectin acetylesterase activity (GO:0052793)	0.037313	5	24	5.55327
Carbon-oxygen lyase activity, acting on polysaccharides (GO:0016837)	0.037313	7	47	3.97
Glucosyltransferase activity (GO:0046527)	0.0388606	27	390	1.84539
Aspartic-type endopeptidase activity (GO:0004190)	0.0388867	17	205	2.21047
Aspartic-type peptidase activity (GO:0070001)	0.0388867	17	205	2.21047
Molecular function regulator (GO:0098772)	0.0388867	56	997	1.49721
Oxidoreductase activity, acting on CH-OH group of donors (GO:0016614)	0.0393602	28	413	1.80717
Rhamnogalacturonan endolyase activity (GO:0102210)	0.0453656	3	8	9.99589
Phosphoenolpyruvate carboxylase activity (GO:0008964)	0.0453656	4	16	6.66392
Protein homodimerization activity (GO:0042803)	0.0488381	7	51	3.65863
Unique DEGs upregulated in Pembina
Biological process
RNA modification (GO:0009451)	6.76e-12	45	657	4.01738
Phenylpropanoid metabolic proc. (GO:0009698)	6.48e-08	16	113	8.30495
Lignin metabolic proc. (GO:0009808)	1.54e-07	13	74	10.304
Secondary metabolic proc. (GO:0019748)	2.22e-07	21	232	5.30917
Phenylpropanoid catabolic proc. (GO:0046271)	2.71e-06	10	51	11.5007
Lignin catabolic proc. (GO:0046274)	2.71e-06	10	51	11.5007
Hydrogen peroxide metabolic proc. (GO:0042743)	5.84e-05	16	199	4.71588
Secondary metabolite biosynthetic proc. (GO:0044550)	6.15e-05	11	91	7.09001
Reactive oxygen species metabolic proc. (GO:0072593)	6.71e-05	17	230	4.33528
Cellular oxidant detoxification (GO:0098869)	0.000101221	20	322	3.64309
Cellular response to toxic substance (GO:0097237)	0.000126489	21	360	3.42147
Detoxification (GO:0098754)	0.000128243	21	362	3.40256
Response to toxic substance (GO:0009636)	0.000246011	21	379	3.24994
Plant-type cell wall biogenesis (GO:0009832)	0.000723851	14	199	4.12639
Cell wall biogenesis (GO:0042546)	0.00116672	17	296	3.36863
Plant-type secondary cell wall biogenesis (GO:0009834)	0.00193723	9	92	5.73786
Detection of chemical stimulus (GO:0009593)	0.00196212	4	12	19.5512
Phenylpropanoid biosynthetic proc. (GO:0009699)	0.00196212	7	53	7.74672
Lignin biosynthetic proc. (GO:0009809)	0.00287831	5	25	11.7307
Response to oxidative stress (GO:0006979)	0.00314851	20	431	2.72175
Response to nitric oxide (GO:0071731)	0.00328926	4	14	16.7582
Cellular response to nitric oxide (GO:0071732)	0.00328926	4	14	16.7582
Pos. reg. of seed germination (GO:0010030)	0.00426674	4	15	15.641
Ethylene metabolic proc. (GO:0009692)	0.00462181	4	16	14.6634
Ethylene biosynthetic proc. (GO:0009693)	0.00462181	4	16	14.6634
Cellular alkene metabolic proc. (GO:0043449)	0.00462181	4	16	14.6634
Alkene biosynthetic proc. (GO:0043450)	0.00462181	4	16	14.6634
Olefin metabolic proc. (GO:1900673)	0.00462181	4	16	14.6634
Olefin biosynthetic proc. (GO:1900674)	0.00462181	4	16	14.6634
Olefinic compound biosynthetic proc. (GO:0120255)	0.00493334	5	30	9.77562
Detection of stimulus (GO:0051606)	0.00563867	5	31	9.46028
Cellular response to reactive nitrogen species (GO:1902170)	0.0104949	4	20	11.7307
Seed germination (GO:0009845)	0.0104949	5	36	8.14635
Pos. reg. of post-embryonic development (GO:0048582)	0.0104949	5	36	8.14635
Flavonoid biosynthetic proc. (GO:0009813)	0.0104949	6	55	6.39859
Pos. reg. of developmental proc. (GO:0051094)	0.0106359	5	37	7.92618
Seedling development (GO:0090351)	0.0106359	5	37	7.92618
Flavonoid metabolic proc. (GO:0009812)	0.0106359	6	56	6.28433
Reg. of mitochondrial gene expression (GO:0062125)	0.0136757	3	10	17.5961
Reg. of mitochondrial translation (GO:0070129)	0.0136757	3	10	17.5961
Pos. reg. of mitochondrial translation (GO:0070131)	0.0136757	3	10	17.5961
Polyketide metabolic proc. (GO:0030638)	0.0139066	4	23	10.2006
Polyketide biosynthetic proc. (GO:0030639)	0.0139066	4	23	10.2006
Aromatic compound catabolic proc. (GO:0019439)	0.0141478	18	436	2.42148
Cellular manganese ion homeostasis (GO:0030026)	0.0153595	4	24	9.77562
Cellular response to iron ion (GO:0071281)	0.0153595	4	24	9.77562
Serine family amino acid biosynthetic proc. (GO:0009070)	0.0153595	7	86	4.77414
Response to iron ion (GO:0010039)	0.0158317	5	42	6.98259
Manganese ion homeostasis (GO:0055071)	0.0172647	4	25	9.3846
Organic cyclic compound catabolic proc. (GO:1901361)	0.0181614	18	450	2.34615
Reg. of seed germination (GO:0010029)	0.0191064	4	26	9.02365
Reg. of seedling development (GO:1900140)	0.0191064	4	26	9.02365
Response to cytokinin (GO:0009735)	0.0276833	7	97	4.23274
Xylem development (GO:0010089)	0.0305209	3	14	12.5687
Hydrocarbon biosynthetic proc. (GO:0120251)	0.0352043	4	31	7.56822
Iron ion transmembrane transport (GO:0034755)	0.0390753	4	32	7.33172
Iron ion transport (GO:0006826)	0.0414729	5	54	5.4309
Cellular iron ion homeostasis (GO:0006879)	0.0414729	5	54	5.4309
Biological proc. involved in interspecies interaction between organisms (GO:0044419)	0.0478536	15	382	2.30316
Threonine catabolic proc. (GO:0006567)	0.0489533	2	5	23.4615
Stomatal movement (GO:0010118)	0.0489533	5	57	5.14506
Reg. of stomatal movement (GO:0010119)	0.0489533	5	57	5.14506
Cellular response to chemical stimulus (GO:0070887)	0.0490201	44	1657	1.55749
Sequestering of metal ion (GO:0051238)	0.0491407	4	36	6.51708
Intracellular sequestering of iron ion (GO:0006880)	0.0491407	4	36	6.51708
Response to fatty acid (GO:0070542)	0.0491407	6	83	4.24003
Water-soluble vitamin metabolic proc. (GO:0006767)	0.0491407	7	112	3.66586
Alpha-amino acid biosynthetic proc. (GO:1901607)	0.0491407	12	277	2.54096
Cellular components
Extracellular region (GO:0005576)	0.00388283	46	1395	1.9341
Molecular functions
Oxidoreductase activity, acting on diphenols and related substances as donors, o (GO:0016682)	5.06e-09	15	82	10.7293
Copper ion binding (GO:0005507)	1.2e-07	18	166	6.36004
Hydroquinone:oxygen oxidoreductase activity (GO:0052716)	1.84e-06	10	51	11.5007
Heme binding (GO:0020037)	7.66e-06	36	766	2.75657
Peroxidase activity (GO:0004601)	2.54e-05	19	274	4.06723
Oxidoreductase activity, acting on peroxide as acceptor (GO:0016684)	2.54e-05	19	275	4.05244
Tetrapyrrole binding (GO:0046906)	2.54e-05	36	821	2.57191
Antioxidant activity (GO:0016209)	5.59e-05	20	322	3.64309
Oxidoreductase activity, acting on metal ions (GO:0016722)	0.000392186	10	98	5.98507
Monooxygenase activity (GO:0004497)	0.000650336	25	553	2.65162
Oxidoreductase activity, acting on the CH-NH2 group of donors, oxygen as accepto (GO:0016641)	0.00068383	6	32	10.9976
1-aminocyclopropane-1-carboxylate oxidase activity (GO:0009815)	0.00156803	4	12	19.5512
Oxidoreductase activity, acting on the CH-NH2 group of donors (GO:0016638)	0.00159356	7	55	7.46502
Aldehyde dehydrogenase (NAD+) activity (GO:0004029)	0.00411977	5	29	10.1127
Naringenin-chalcone synthase activity (GO:0016210)	0.0154699	4	22	10.6643
Translation activator activity (GO:0008494)	0.0156056	3	10	17.5961
Mitochondrial ribosome binding (GO:0097177)	0.0156056	3	10	17.5961
Zinc ion binding (GO:0008270)	0.0204565	37	1229	1.76582
Iron ion binding (GO:0005506)	0.0311894	22	621	2.07791
Unique DEGs downregulated in Pembina
Biological process
External encapsulating structure organization (GO:0045229)	4.53e-06	46	633	2.59389
Cell wall organization or biogenesis (GO:0071554)	4.53e-06	54	799	2.41237
Cell wall organization (GO:0071555)	5.67e-06	44	603	2.60455
Xyloglucan metabolic proc. (GO:0010411)	1.23e-05	16	104	5.4914
Polysaccharide metabolic proc. (GO:0005976)	3.72e-05	49	770	2.27144
Glucan metabolic proc. (GO:0044042)	0.000150743	29	365	2.83597
Cellular glucan metabolic proc. (GO:0006073)	0.000174615	28	350	2.85553
Cellular polysaccharide metabolic proc. (GO:0044264)	0.00107081	31	453	2.44264
Cell wall macromolecule metabolic proc. (GO:0044036)	0.0012026	21	247	3.03472
Hemicellulose metabolic proc. (GO:0010410)	0.00148778	17	176	3.44773
Cell wall polysaccharide metabolic proc. (GO:0010383)	0.00270357	19	224	3.02763
Polysaccharide catabolic proc. (GO:0000272)	0.00281028	23	308	2.66547
Auxin-activated signaling pathway (GO:0009734)	0.0072634	35	613	2.038
Cellular response to auxin stimulus (GO:0071365)	0.0072634	35	613	2.038
Photosynthetic electron transport in photosystem II (GO:0009772)	0.0162014	4	11	12.9797
Response to auxin (GO:0009733)	0.0206399	35	652	1.9161
Plant-type cell wall organization (GO:0009664)	0.0254853	13	149	3.11425
Pectin catabolic proc. (GO:0045490)	0.0370419	14	176	2.83931
Neg. reg. of catalytic activity (GO:0043086)	0.0386538	23	381	2.15476
Neg. reg. of molecular function (GO:0044092)	0.0386538	23	381	2.15476
Hormone-mediated signaling pathway (GO:0009755)	0.0413931	48	1040	1.64742
Cell wall biogenesis (GO:0042546)	0.0498536	19	296	2.29118
Cellular components
Cell wall (GO:0005618)	8.86e-13	64	749	3.04997
External encapsulating structure (GO:0030312)	8.86e-13	65	776	2.98984
Extracellular region (GO:0005576)	1.22e-08	83	1395	2.12374
Anchored component of membrane (GO:0031225)	6.78e-07	31	341	3.24492
Anchored component of plasma membrane (GO:0046658)	3.61e-06	26	275	3.37472
Apoplast (GO:0048046)	0.000329634	24	311	2.75453
Intrinsic component of plasma membrane (GO:0031226)	0.0466449	28	560	1.78471
Cell-cell junction (GO:0005911)	0.0466449	30	613	1.74686
Plasmodesma (GO:0009506)	0.0466449	30	613	1.74686
Symplast (GO:0055044)	0.0466449	30	613	1.74686
Anchoring junction (GO:0070161)	0.0466449	30	613	1.74686
Cell junction (GO:0030054)	0.0466449	30	614	1.74401
Molecular functions
Xyloglucan:xyloglucosyl transferase activity (GO:0016762)	9.53e-06	13	62	7.48425
Electron transfer activity (GO:0009055)	0.00218671	28	389	2.56924
Hydrolase activity, hydrolyzing O-glycosyl compounds (GO:0004553)	0.00348042	44	788	1.99307
Aspartic-type endopeptidase activity (GO:0004190)	0.00982702	17	205	2.96
Aspartic-type peptidase activity (GO:0070001)	0.00982702	17	205	2.96
Voltage-gated anion channel activity (GO:0008308)	0.0102947	7	39	6.40664
Alanine-glyoxylate transaminase activity (GO:0008453)	0.013864	3	5	21.4165
Anion channel activity (GO:0005253)	0.013864	7	44	5.67861
Voltage-gated ion channel activity (GO:0005244)	0.013864	9	72	4.46177
Enzyme inhibitor activity (GO:0004857)	0.0166504	15	190	2.81796
Molecular function inhibitor activity (GO:0140678)	0.0166504	15	190	2.81796
Glucosyltransferase activity (GO:0046527)	0.0166504	24	390	2.19656
O-acetyltransferase activity (GO:0016413)	0.0251273	12	138	3.10384
Chlorophyll binding (GO:0016168)	0.0293637	7	53	4.71432
Electron transporter, transferring electrons within the cyclic electron transpor (GO:0045156)	0.044918	4	17	8.39862
