# Supplementary material for: Comparative Transcriptome Profiling Unfolds a Complex Defense and Secondary Metabolite Networks Imparting Corynespora cassiicola Resistance in Soybean (Glycine max (L.) Merrill)
Source: Int J Mol Sci. 2023 Jun 23;24(13):10563. doi: 10.3390/ijms241310563 (PMC10341752; doi:10.3390/ijms241310563)
Supplement: Supplementary file 1 [file ijms-24-10563-s001.zip › supplementary table S3.xlsx]

## Sheet: Table S3
List of primers used for real-time PCR (qRT-PCR)
Genes	Forward sequence	Reverse sequence	Amplicon size (bp)
Glyma.01g106700	TCATTGCCGAGGTTGTCTCC	GCCAGCTACAGCAGCTATGA	169
Glyma.03g142100	GCTCTCACTCCGCTATGGAC	TTTCGACGGCGACAGTGTTA	148
Glyma.08g046500	ACGGGCACATTGGAACTGAT	TGAAATTGCAGCGTGAAGGC	132
Glyma.09g269600	TGAACGAGCCTGAGGAAGTG	ACGGTGGAGCCACTAGAAGT	120
Glyma.10g161500	ATGTGGTAAGGGAAGCTGCG	TCGTCATCTTGGGTTCGCTT	92
Glyma.13g067200	TCACCTTGTTGGGGCTTCAT	AAGACACGGTTCTCCCTTCG	195
Glyma.17g147500	GCACATACACCGGCAATGTC	GCCACTTGGTGGGTTAGGAA	190
Glyma.20g188800	GGTTGCACTGTGGGTACCAT	GGGTCAACCAAAGCACTCCT	110
GmUBC2 (Control)	TCCCCTCACACCCTTCCTC	CCATCCCAAGGGGTGTCAT	155
